# Supplementary material for: Pericyte derived chemokines amplify neutrophil recruitment across the cerebrovascular endothelial barrier
Source: Front Immunol. 2022 Jul 28;13:935798. doi: 10.3389/fimmu.2022.935798 (PMC9371542; doi:10.3389/fimmu.2022.935798)
Supplement: Supplementary file 1 [file DataSheet_1.csv]

Cluster	name	nAnno	nOverlap	fc	zscore	pvalue	adjp	or	CIl	CIu	distance	namespace	members_Overlap	members_Anno
Up	cytokine activity	173	25	6.55	11	7.70E-14	7.80E-12	8.02	4.95	12.5	4	GOMF	CD70, CSF1, CSF2, CSF3, EBI3, FGF2, IL11, IL15, IL1A, IL1B, IL23A, IL32, IL33, IL34, IL6, IL7, INHBA, LIF, NAMPT, TNFRSF11B, TNFSF10, TNFSF13B, TNFSF15, TNFSF18, TSLP	ADIPOQ, AIMP1, AREG, BMP1, BMP10, BMP15, BMP2, BMP3, BMP4, BMP5, BMP6, BMP7, BMP8A, BMP8B, C10orf99, C1QTNF4, CCL4, CD40LG, CD70, CER1, CLCF1, CMTM1, CMTM2, CMTM3, CMTM4, CMTM5, CMTM6, CMTM7, CMTM8, CNTF, CRLF1, CSF1, CSF2, CSF3, CTF1, CXCL9, EBI3, EDN1, FAM3B, FAM3C, FAM3D, FASLG, FGF2, FLT3LG, GDF1, GDF10, GDF11, GDF15, GDF2, GDF3, GDF5, GDF6, GDF7, GDF9, GPI, GREM1, GREM2, GRN, HMGB1, IFNA1, I…
Up	chemokine activity	48	13	12.3	11.8	2.20E-11	1.10E-09	17.1	8.21	33.5	5	GOMF	CCL2, CCL20, CCL5, CCL7, CX3CL1, CXCL1, CXCL10, CXCL11, CXCL2, CXCL3, CXCL5, CXCL6, CXCL8	C5, CCL1, CCL11, CCL13, CCL14, CCL15, CCL16, CCL17, CCL18, CCL19, CCL2, CCL20, CCL21, CCL22, CCL23, CCL24, CCL25, CCL26, CCL27, CCL28, CCL3, CCL3L1, CCL3L3, CCL4, CCL4L1, CCL5, CCL7, CCL8, CKLF, CX3CL1, CXCL1, CXCL10, CXCL11, CXCL12, CXCL13, CXCL14, CXCL16, CXCL2, CXCL3, CXCL5, CXCL6, CXCL8, CXCL9, PF4, PF4V1, PPBP, XCL1, XCL2
Up	growth factor activity	162	15	4.2	6.14	3.00E-06	1.00E-04	4.69	2.53	8.11	4	GOMF	CSF1, CSF2, CSF3, CXCL1, EREG, FGF2, IL11, IL34, IL6, IL7, INHBA, LIF, NGF, PDGFB, TGFA	ADA2, AGT, AMBN, AMELX, AMH, ANGPTL3, AREG, ARTN, BDNF, BMP1, BMP10, BMP15, BMP2, BMP3, BMP4, BMP5, BMP6, BMP7, BMP8A, BMP8B, BTC, CD320, CDNF, CLCF1, CLEC11A, CNTF, CSF1, CSF2, CSF3, CSPG5, CTGF, CXCL1, CXCL12, DKK1, EFEMP1, EGF, ENDOU, EPGN, EREG, F2, FGF1, FGF10, FGF11, FGF12, FGF13, FGF14, FGF16, FGF17, FGF18, FGF19, FGF2, FGF20, FGF21, FGF22, FGF23, FGF3, FGF4, FGF5, FGF6, FGF7, FGF8, FGF9, …
Up	integrin binding	101	11	4.94	5.96	1.40E-05	3.50E-04	5.57	2.66	10.6	4	GOMF	COL16A1, CX3CL1, EGFR, ESM1, ICAM1, ICAM4, PLPP3, S1PR2, S1PR3, SRC, VCAM1	ACTN1, ACTN2, ACTN3, ACTN4, ADAM10, ADAM11, ADAM15, ADAM17, ADAM2, ADAM22, ADAM23, ADAM9, ADAMTS13, ADAMTS5, ADAMTS8, ANGPTL3, ANXA7, CALR, CD151, CD226, CD9, CDH17, CIB2, COL16A1, COL3A1, COL4A3, COL5A1, CTGF, CX3CL1, CXADR, CYR61, DMP1, DST, ECM2, EDIL3, EGFL6, EGFR, EMP2, ERBIN, ESM1, FAP, FBLN5, FBN1, FCER2, FERMT3, FGF1, FN1, GPNMB, IBSP, ICAM1, ICAM2, ICAM3, ICAM4, ICAM5, IGF1, ILK, ITGA2, …
Up	double-stranded RNA binding	57	8	6.36	6.09	3.30E-05	6.70E-04	7.39	3	15.9	5	GOMF	DDX58, IFIH1, OAS1, OAS2, OAS3, OASL, TLR3, TLR7	A1CF, ACTN1, ADARB2, AGO1, AGO2, AGO3, AGO4, APTX, CLTC, DDX1, DDX21, DDX58, DDX60, DGCR8, DHX15, DHX30, DHX36, DHX58, DICER1, DUS2, EIF2AK2, EIF4A1, ELAVL1, HSP90AB1, HSPD1, IFIH1, ILF2, ILF3, LRRFIP1, LSM14A, MBNL1, MSN, MTDH, MYH4, OAS1, OAS2, OAS3, OASL, PRKRA, PRKRIP1, RFTN1, SIDT2, SLC3A2, STAU1, STAU2, STRBP, SUPV3L1, TARBP2, TFRC, TLR3, TLR7, TLR8, TUBA1B, TUBB4B, VIM, YRDC, ZNF346
Up	tumor necrosis factor-activated receptor activity	24	5	9.44	6.22	1.50E-04	0.0019	11.8	3.43	33	6	GOMF	CD40, TNFRSF11B, TNFRSF18, TNFRSF1B, TNFRSF9	CD27, CD40, EDA2R, FAS, LTBR, NGFR, RELT, TNFRSF10A, TNFRSF10B, TNFRSF10C, TNFRSF10D, TNFRSF11A, TNFRSF11B, TNFRSF14, TNFRSF18, TNFRSF19, TNFRSF1A, TNFRSF1B, TNFRSF21, TNFRSF25, TNFRSF4, TNFRSF6B, TNFRSF8, TNFRSF9
Up	heparin binding	152	12	3.58	4.8	1.40E-04	0.0019	3.9	1.95	7.14	3	GOMF	CCL2, CCL7, COL5A3, CXCL10, CXCL11, CXCL6, FGF2, LIPG, NRP2, RSPO3, SERPIND1, TGFBR3	AAMP, ABI3BP, ADA2, ADAMTS1, ADAMTS15, ADAMTS3, ADAMTS5, ADAMTS8, ADAMTSL5, ADGRG1, AGER, ANG, ANGPTL3, ANOS1, AOC1, APLP1, APLP2, APOA5, APOB, APOE, APOH, APP, AZU1, BMP4, BMP7, BSPH1, C6orf15, CCDC80, CCL15, CCL2, CCL23, CCL7, CCL8, CEL, CFH, CHRD, CLEC3B, COL13A1, COL25A1, COL5A1, COL5A3, COMP, CRISPLD2, CTGF, CTSG, CXCL10, CXCL11, CXCL13, CXCL6, CYR61, ECM2, ELANE, ELSPBP1, F11, FBLN7, FBN1, …
Up	receptor binding	356	20	2.55	4.44	1.30E-04	0.0019	2.74	1.63	4.38	3	GOMF	APOL2, CCL2, CD70, CX3CL1, CXCL1, CXCL10, ICOSLG, ITGB8, LAMA3, LIF, MTSS1, PLXNC1, RIPK2, RSPO3, SRC, TNFSF10, TNFSF13B, TNFSF15, TNFSF18, TRAF3IP2	A2M, ABCA1, ABCA12, ABL1, ABL2, ACOT2, ACOT4, ACOT8, ACOX1, ACOX2, ACOX3, ADAM10, ADCYAP1, ADIPOQ, ADM, AGRP, AGXT, AKAP9, ALCAM, AMACR, AMH, AMN, ANG, ANGPT2, ANGPTL1, ANGPTL2, ANKRD13C, ANXA1, APLN, APOF, APOL2, APP, AR, ARPP19, ARRB2, ARTN, ASIP, AVP, BAAT, BAG6, BLK, BMP2, BMP3, BMX, BOK, BTK, C1QL1, C1QTNF2, C3, C5, CADM1, CADM2, CADM3, CADM4, CAPRIN2, CAT, CAV1, CCDC129, CCL13, CCL15, CCL17…
Down	phospholipid-translocating ATPase activity	14	3	30.5	9.29	1.20E-04	0.0034	39.6	6.99	153	5	GOMF	ATP10D, ATP8A1, ATP8B1	ATP10A, ATP10B, ATP10D, ATP11A, ATP11B, ATP11C, ATP8A1, ATP8A2, ATP8B1, ATP8B2, ATP8B3, ATP8B4, ATP9A, ATP9B
Up	tumor necrosis factor receptor binding	30	5	7.55	5.4	4.60E-04	0.0052	8.98	2.67	24.1	6	GOMF	CD70, TNFSF10, TNFSF13B, TNFSF15, TRAF1	BABAM2, CASP8, CD40LG, CD70, EDA, FADD, FASLG, LTA, LTB, SIVA1, STAT1, TNF, TNFSF10, TNFSF11, TNFSF12, TNFSF13, TNFSF13B, TNFSF14, TNFSF15, TNFSF4, TNFSF8, TNFSF9, TRADD, TRAF1, TRAF2, TRAF3, TRAF4, TRAF6, TRAP1, TRIM37
Up	peptidoglycan binding	12	3	11.3	5.38	0.002	0.019	14.9	2.58	60	4	GOMF	NOD2, PGLYRP2, TLR2	IGHM, JCHAIN, NLRP3, NOD1, NOD2, PGLYRP1, PGLYRP2, PGLYRP3, PGLYRP4, RNASE7, TLR2, TREM2
Up	cysteine-type endopeptidase inhibitor activity involved in apoptotic process	25	4	7.25	4.7	0.002	0.019	8.53	2.12	25.5	4	GOMF	BIRC2, BIRC3, SERPINB9, TNFAIP8	ARRB1, AVP, BIRC2, BIRC3, BIRC7, BIRC8, CD27, DPEP1, GAS6, LEF1, MT3, NAIP, NLRC4, NOL3, PRDX3, PRDX5, RPS6KA1, RPS6KA3, SERPINB9, SNCA, TFAP2B, TNFAIP8, TNFSF14, VIL1, XIAP
Up	3',5'-cyclic-AMP phosphodiesterase activity	15	3	9.07	4.69	0.004	0.033	11.2	2.01	41.7	8	GOMF	PDE3A, PDE4B, PDE4D	PDE10A, PDE11A, PDE1A, PDE1B, PDE2A, PDE3A, PDE3B, PDE4A, PDE4B, PDE4C, PDE4D, PDE7A, PDE7B, PDE8A, PDE8B
Up	transcriptional activator activity, RNA polymerase II core promoter proximal region sequence-specific binding	256	13	2.3	3.16	0.0046	0.036	2.43	1.26	4.29	5	GOMF	CEBPD, EGR2, IRF1, JUNB, MEIS1, NFATC2, NFKB2, NR4A1, NR4A2, NR4A3, PLSCR1, POU2F2, WT1	AKNA, AR, ARID3B, ARNT2, ATF2, ATF4, ATF6, ATOH1, BARHL1, BARHL2, BATF, BCL11B, CAMTA1, CAMTA2, CARF, CDX4, CEBPA, CEBPB, CEBPD, CEBPE, CEBPG, CEBPZ, CREB1, CREB3, CREB3L1, CREB3L2, CRX, CTCFL, DBP, DDIT3, DLX3, DLX5, E2F4, EBF2, EBF3, EGR1, EGR2, EHF, ELF1, ELF3, ELF4, ELK1, ELK3, ELK4, EPAS1, ERG, ESR1, ESRRA, ETS1, ETV1, ETV2, ETV4, ETV6, FIGLA, FLI1, FOS, FOSB, FOSL1, FOXA1, FOXC2, FOXI1, FOX…
Down	transforming growth factor beta receptor binding	41	3	10.4	5.08	0.003	0.043	11.5	2.23	37	5	GOMF	BMP4, GDF15, GDF5	AMH, BMP10, BMP15, BMP2, BMP3, BMP4, BMP5, BMP6, BMP7, BMP8A, BMP8B, FKBP1A, GDF1, GDF10, GDF11, GDF15, GDF2, GDF3, GDF5, GDF6, GDF7, GDF9, INHA, INHBA, INHBB, INHBC, INHBE, LEFTY1, LEFTY2, LRG1, MSTN, NODAL, RASL11B, SMAD2, SMAD3, SMURF2, TGFB1, TGFB2, TGFBR3, TGFBRAP1, USP15
Up	signal transducer activity	206	11	2.42	3.08	0.0061	0.044	2.55	1.24	4.73	1	GOMF	APOL3, CD40, GNA15, GNAL, GNG4, IL15RA, LIMK2, LITAF, RIPK2, STAT4, STAT5A	AIP, AKAP13, APOL3, ASZ1, ATP2C1, AVP, AXIN1, BCAR1, BMX, BST2, C18orf32, CANT1, CAPN3, CBL, CBLB, CBLC, CC2D1A, CD24, CD40, CHKA, CLTCL1, CNOT7, COPS2, CREBBP, CRKL, CSPG4, CTNNB1, CXCR2, CXXC5, DIAPH2-AS1, DKK1, DKKL1, ECM1, ECT2, EEF1D, ELP1, ERG, FAM126A, FAS, FKBP1A, FLNA, FST, FYN, GAB1, GJA1, GMFB, GNA11, GNA12, GNA13, GNA14, GNA15, GNAI1, GNAI2, GNAI3, GNAL, GNAO1, GNAQ, GNAS, GNAT1, GNAT…
Up	cytokine binding	18	3	7.55	4.18	0.0068	0.046	8.93	1.65	31.8	3	GOMF	GBP1, NRP2, TNFRSF9	CD74, CHRD, CNTFR, CRLF1, CSF1R, ELANE, FZD4, GBP1, IFNGR1, IL17F, IL31RA, KIT, NOG, NRP1, NRP2, PARK7, TNFRSF11A, TNFRSF9
