# Supplementary material for: Pericyte derived chemokines amplify neutrophil recruitment across the cerebrovascular endothelial barrier
Source: Front Immunol. 2022 Jul 28;13:935798. doi: 10.3389/fimmu.2022.935798 (PMC9371542; doi:10.3389/fimmu.2022.935798)
Supplement: Supplementary file 2 [file DataSheet_2.csv]

Upstream Regulator	Molecule Type	p-value of overlap	Target molecules in dataset
PI3K (family)	group	2.88E-08	CCL2,CTSD,CXCL1,CXCL10,CXCL11,CXCL12,IL17A,TNC,WTAP
NFkB (complex)	complex	1.06E-07	BAX,CCL2,CXCL1,CXCL10,CXCL11,CXCL12,IL15,IL22,KDM2A,TRAF2,VCAM1,WTAP
HSPD1	enzyme	4.29E-07	BAX,GATA3,NFATC2,VCAM1
MYD88	other	5.38E-07	CCL2,CXCL1,CXCL10,CXCL12,IL15
TNF	cytokine	4.64E-06	CCK,CCL2,CSF1,CXCL1,CXCL10,CXCL11,IL15,NFATC1,TNC,TNFAIP2,TNFSF13B,TRAF2,VCAM1,WTAP
CAMP	other	2.56E-05	CCL2,CXCL1,CXCL10,IL31,TNFAIP2
IL6	cytokine	2.89E-05	BAX,CCL2,CXCL10,FGB,IL17A,TNFRSF25,VCAM1
POU5F1	transcription regulator	3.52E-05	BAX,BCL2L10,BIRC6,GATA4,TNFRSF25,TNFSF8,TRAF2
IRAK1	kinase	3.65E-05	CXCL10,IL15,VCAM1
CD40	transmembrane receptor	4.89E-05	BAX,CCL2,CXCL12,TNFSF13B,TRAF2,VCAM1
IL18	cytokine	5.67E-05	CCL2,CXCL10,CXCL11,CXCL12,VCAM1
WAS	other	6.62E-05	IL17A,IL22,TNFAIP2
IL27	cytokine	6.64E-05	CCL2,CXCL10,CXCL11,IL17A,NFATC1
IL1B	cytokine	7.51E-05	CCL2,CXCL1,CXCL10,CXCL11,IL15,IL17A,IL22,VCAM1
IFNG	cytokine	1.02E-04	BAX,CCL2,CXCL1,CXCL10,CXCL11,IL15,IL17A,TNFSF12,TNFSF13B,VCAM1
TRAF3	enzyme	1.08E-04	CXCL10,CXCL12,CXCL13
STAT1	transcription regulator	1.29E-04	APOL4,CCL2,CXCL10,CXCL11,GBP3,USP17L2 (includes others)
TCR	complex	1.69E-04	CXCL10,CXCL11,CXCL13,IL17A,PDCD4,TNFSF13B,TRAF2,ZNFX1
FAS	transmembrane receptor	1.93E-04	CCL2,CXCL1,CXCL10,CXCL11
CD14	transmembrane receptor	2.38E-04	CCL2,CXCL10,VCAM1
IL1RL2	transmembrane receptor	2.77E-04	CXCL1,CXCL10
IL23R	transmembrane receptor	2.77E-04	IL17A,IL22
UFD1	peptidase	2.77E-04	CCL2,TNFSF13B
NPLOC4	other	2.77E-04	CCL2,TNFSF13B
IL36A	cytokine	2.77E-04	CXCL1,CXCL10
WNT5A	cytokine	2.82E-04	CCL2,CXCL1,IL15
CXCR4	g-protein coupled receptor	2.82E-04	CCL2,CXCL10,CXCL12
TNFSF14	cytokine	3.30E-04	CXCL1,CXCL11,VCAM1
TLR3	transmembrane receptor	3.49E-04	CXCL10,CXCL11,IL15,TNFSF13B,ZNFX1
Akt	group	3.87E-04	IL17A,IL22,TNC,VCAM1,WTAP
JAK	group	4.41E-04	CXCL10,IFITM3,IL17A
KLF2	transcription regulator	4.60E-04	IL17A,IL22
MTOR	kinase	5.12E-04	CCL2,CXCL1,IL17A,IL22
SYK	kinase	5.49E-04	CCL2,CXCL10,JMY,TNFSF13B
HMGB1	transcription regulator	5.73E-04	BAX,CCL2,VCAM1
PTGS2	enzyme	5.88E-04	BAX,CCL2,CXCL10,GATA4
P38 MAPK	group	6.57E-04	CCL2,CXCL1,CXCL10,CXCL11,CXCL12,VCAM1
IL17A	cytokine	6.72E-04	CCL2,CXCL1,TNFSF12,VCAM1
BIRC3	enzyme	6.87E-04	CCL2,CXCL1
PDE4B	enzyme	6.87E-04	CXCL10,CXCL11
IL1RAP	transmembrane receptor	6.87E-04	CXCL1,CXCL10
IRF4	transcription regulator	7.65E-04	CXCL10,CXCL11,IL17A,TNFSF13B
RNASE2	enzyme	8.16E-04	CCL2,CSF1,CXCL10
TCIM	other	9.57E-04	CXCL1,VCAM1
LILRB4	other	9.57E-04	CXCL10,CXCL11
IL36G	cytokine	9.57E-04	CXCL1,CXCL10
VCP	enzyme	9.57E-04	CCL2,TNFSF13B
FPR2	g-protein coupled receptor	9.57E-04	CCL2,CSF1
SPP1	cytokine	1.09E-03	BAX,CCL2,CXCL12,IL17A
ADIPOQ	other	1.23E-03	CCL2,CXCL10,CXCL11
COL1A1	other	1.27E-03	CCL2,VCAM1
RARRES3	enzyme	1.27E-03	CXCL10,CXCL11
RETN	other	1.27E-03	CCL2,VCAM1
NLRP12	other	1.27E-03	CXCL12,CXCL13
TLR2	transmembrane receptor	1.29E-03	CCL2,CXCL10,GATA3,IL15
MAP3K14	kinase	1.35E-03	IL15,IL1R2,IL22
REL	transcription regulator	1.61E-03	IL22,TNFRSF10C,TNFSF13B
LGALS8	other	1.63E-03	CCL2,CXCL1
IFNL4	cytokine	1.63E-03	CXCL10,CXCL11
RIPK1	kinase	1.63E-03	CCL2,CXCL1
AHR	ligand-dependent nuclear receptor	1.76E-03	CTSD,IL17A,IL22
Wnt	group	2.02E-03	GATA3,GATA4
LIPG	enzyme	2.02E-03	CCL2,CSF1
IL17F	cytokine	2.02E-03	CCL2,CXCL1
IL1A	cytokine	2.03E-03	CCL2,CSF1,CXCL1,CXCL10
Immunoglobulin	complex	2.06E-03	CCL2,CXCL10,CXCL11
TLR4	transmembrane receptor	2.34E-03	CCL2,CXCL10,IL15,VCAM1
Lymphotoxin	complex	2.46E-03	CCL2,VCAM1
LPL	enzyme	2.46E-03	CCL2,CSF1
IRF3	transcription regulator	2.58E-03	CCL2,CXCL10,IFNA14
TLR7	transmembrane receptor	2.78E-03	CCL2,CXCL1,CXCL10,CXCL13
CD40LG	cytokine	2.90E-03	BAX,CCL2,IL15,VCAM1
ESR1	ligand-dependent nuclear receptor	2.94E-03	CCL2,CSAD,CTSD,CXCL12,GATA3,PDCD4,SAMD11,TNFAIP2
IL36B	cytokine	2.94E-03	CXCL1,CXCL10
TICAM1	other	2.94E-03	CXCL10,CXCL11
HMOX1	enzyme	2.97E-03	CCL2,CXCL1,CXCL10
ESR2	ligand-dependent nuclear receptor	3.18E-03	CCL2,CXCL12,TNFSF13B
IRF1	transcription regulator	3.18E-03	CCL2,CXCL10,CXCL11
IL12 (family)	group	3.46E-03	IL17A,IL22
TRAF6	enzyme	3.46E-03	CCL2,IL15
BIRC2	enzyme	3.46E-03	CCL2,CXCL1
RORC	ligand-dependent nuclear receptor	3.46E-03	IL17A,IL22
ICOS	transmembrane receptor	3.46E-03	GATA3,IL17A
IRF9	transcription regulator	3.46E-03	CXCL10,IFITM3
TBK1	kinase	3.46E-03	CXCL10,CXCL11
IL2	cytokine	3.78E-03	CCL2,CXCL12,IL17A,IL22,PDCD4,TNFRSF10C
IL23	complex	4.02E-03	IL17A,IL22
TRAF2	enzyme	4.62E-03	CCL2,CXCL10
S100A8	other	4.62E-03	CCL2,CXCL10
AGER	transmembrane receptor	5.25E-03	CCL2,VCAM1
ADORA3	g-protein coupled receptor	5.25E-03	CCL2,CSF1
HGF	growth factor	5.34E-03	CCL2,TNFAIP2,TRAF2,VCAM1
IL4	cytokine	5.92E-03	CCL2,GATA3,NFATC2,VCAM1
mir-146	microrna	5.93E-03	CCL2,CXCL10
P2RX7	ion channel	5.93E-03	BAX,CXCL10
NR3C1	ligand-dependent nuclear receptor	6.03E-03	CCL2,IL15,NFATC1,PDCD4,TNFAIP1,TNFAIP2,TNFRSF25,VCAM1
IL1	group	6.64E-03	CCL2,IL17A
AMPK	complex	6.64E-03	IL17A,IL22
RELA	transcription regulator	6.68E-03	CCL2,CXCL1,CXCL10,CXCL11,VCAM1
CXCL12	cytokine	6.70E-03	BAX,CCL2,CXCL10
PLC	group	6.85E-03	CXCL10
DEFB104A/DEFB104B	other	6.85E-03	IL31
SGPL1	enzyme	6.85E-03	BAX
ADAMTSL5	other	6.85E-03	IL17A
VTRNA2-1	other	6.85E-03	BAX
SEMA4D	transmembrane receptor	6.85E-03	CCL2
DEFB1	other	6.85E-03	IL31
TGIF1	transcription regulator	6.85E-03	SOAT2
DPF2	other	6.85E-03	CXCL13
LY9	other	6.85E-03	IL17A
CD72	transmembrane receptor	6.85E-03	CCL2
FXYD5	ion channel	6.85E-03	CCL2
GCM1	transcription regulator	6.85E-03	ERVW-1
HMGB2	transcription regulator	6.85E-03	BAX
UIMC1	other	6.85E-03	BAX
Immunoglobulin Lambda Light Chain	group	6.85E-03	CCL2
APP	other	7.39E-03	BAX,TNFAIP2
SOCS3	phosphatase	7.39E-03	CXCL10,IL17A
STK11	kinase	7.39E-03	CCL2,CTSD
PTPRC	phosphatase	7.39E-03	IL17A,IL22
TNFRSF1A	transmembrane receptor	7.39E-03	CCL2,CXCL1
NOTCH1	transcription regulator	7.74E-03	CXCL1,IL17A,NRG1
F2R	g-protein coupled receptor	8.17E-03	CXCL12,VCAM1
IL13	cytokine	8.42E-03	CCL2,CXCL1,IL1R2,NCLN,VCAM1
IL21	cytokine	8.48E-03	CXCL10,CXCL13,IL17A
Mapk	group	8.99E-03	CXCL1,IL17A
Secretase gamma	complex	8.99E-03	IL17A,IL22
ZBTB16	transcription regulator	8.99E-03	IL17A,IL22
RNASE1	enzyme	8.99E-03	CCL2,CXCL10
EBI3	cytokine	8.99E-03	IL17A,NFATC1
mir-1	microrna	9.84E-03	CCL2,CXCL1
TAB1	enzyme	9.84E-03	CXCL10,TNFSF13B
Nr1h	group	1.17E-02	CCL2,CXCL1
TRIM37	enzyme	1.17E-02	BCL2L10,TRAF2
KMT2D	transcription regulator	1.17E-02	CRIP2,CTSD
PRKCD	kinase	1.17E-02	CXCL10,CXCL12,PDCD4,VCAM1
Cdk	group	1.26E-02	CCL2,CXCL10
IRF7	transcription regulator	1.26E-02	CXCL10,IFNA14
IFNL1	cytokine	1.28E-02	CXCL10,CXCL11,IFITM3
NFKB2	transcription regulator	1.36E-02	CXCL12,CXCL13
MICU1	other	1.37E-02	CYCS
lipoxygenase	group	1.37E-02	CCL2
RAB7B	peptidase	1.37E-02	CTSD
ARX	transcription regulator	1.37E-02	CCK
ZFP91	transcription regulator	1.37E-02	TNFSF13B
LAPTM4B	other	1.37E-02	BAX
ASCL2	transcription regulator	1.37E-02	CTSD
SCARB1	transporter	1.37E-02	CCL2
TRAF5	transporter	1.37E-02	IL17A
miR-183-5p (miRNAs w/seed AUGGCAC)	mature microrna	1.37E-02	PDCD4
BGN	other	1.37E-02	CCL2
IGK	other	1.37E-02	CCL2
CCL21	cytokine	1.37E-02	CCL2
ACKR1	g-protein coupled receptor	1.37E-02	CCL2
CDKN2C	transcription regulator	1.37E-02	CCL2
FZD5	g-protein coupled receptor	1.37E-02	ERVW-1
SLAMF6	transmembrane receptor	1.37E-02	IL17A
DEFB4A/DEFB4B	other	1.37E-02	IL31
UBE2L3	enzyme	1.37E-02	SOAT2
USP21	peptidase	1.37E-02	GATA3
IL1RL1	transmembrane receptor	1.37E-02	CXCL10
IL16	cytokine	1.37E-02	CMA1
FASLG	cytokine	1.37E-02	CCL2
RPLP2	other	1.37E-02	PDCD4
PBX2	other	1.37E-02	CCL2
NOC2L	transcription regulator	1.37E-02	BAX
IL12RB2	transmembrane receptor	1.37E-02	VCAM1
CHUK	kinase	1.46E-02	CCL2,IL22
PLA2R1	transmembrane receptor	1.46E-02	CTSD,HAGH
HIF1A	transcription regulator	1.64E-02	CXCL12,IL15,IL17A,IL22,VCAM1
MKL1	transcription regulator	1.68E-02	ARPC1B,CXCL12
SELPLG	other	1.68E-02	CCL2,IL1R2
MAPK14	kinase	1.68E-02	BAX,CCL2
CSF1	cytokine	1.79E-02	BAX,NFATC1
STAT6	transcription regulator	1.79E-02	GATA3,IL31
PRL	cytokine	1.82E-02	CTSD,CXCL10,CXCL11
ITGB1	transmembrane receptor	1.90E-02	CCL2,IL17A
NRXN1	transporter	1.90E-02	CXCL12,TNC
OSM	cytokine	1.90E-02	CCL2,FGB
IFNA2	cytokine	2.00E-02	BAX,CXCL10,IFITM3
PRKCE	kinase	2.02E-02	PDCD4,VCAM1
IKBKB	kinase	2.02E-02	CCL2,TNC
GAPDH	enzyme	2.02E-02	CCL2,CXCL1
Sphk	group	2.04E-02	CCL2
Sod	group	2.04E-02	VCAM1
CHIA	enzyme	2.04E-02	CCL2
GNL3L	other	2.04E-02	BAX
RNU1-1	other	2.04E-02	CXCL10
NDUFAF3	other	2.04E-02	CTSD
DGKH	kinase	2.04E-02	CCL2
P2RY6	g-protein coupled receptor	2.04E-02	VCAM1
HDAC11	transcription regulator	2.04E-02	IL17A
SDF4	other	2.04E-02	BAX
TRIM65	other	2.04E-02	PDCD4
RNF144B	enzyme	2.04E-02	BAX
RBBP5	enzyme	2.04E-02	CTSD
SH2D1A	other	2.04E-02	IL17A
HINT1	enzyme	2.04E-02	BAX
SLC7A5	transporter	2.04E-02	IL17A
FLOT2	other	2.04E-02	TRAF2
miR-892b (miRNAs w/seed ACUGGCU)	mature microrna	2.04E-02	TRAF2
NOS3	enzyme	2.04E-02	CXCL12
HSPB3	other	2.04E-02	CCL2
SUMO3	other	2.04E-02	CXCL10
TNFRSF25	transmembrane receptor	2.04E-02	CCL2
VAV1	transcription regulator	2.04E-02	BAX
HSPB6	other	2.04E-02	CCL2
USP4	peptidase	2.04E-02	IL17A
HSPB8	kinase	2.04E-02	CCL2
GPX1	enzyme	2.04E-02	VCAM1
CCNL2	other	2.04E-02	BAX
IL15RA	transmembrane receptor	2.04E-02	IL17A
PRKACA	kinase	2.04E-02	VCAM1
IL17D	cytokine	2.04E-02	CXCL10
CD28	transmembrane receptor	2.13E-02	CXCL13,GATA3,IL17A
RBPJ	transcription regulator	2.14E-02	CSF1,TNC
Interferon alpha	group	2.16E-02	CXCL10,CXCL11,GATA3,IL15,TNFSF13B
Jnk	group	2.33E-02	CCL2,CXCL12,VCAM1
BCL2L1	other	2.39E-02	BAX,TNFSF8
MYB	transcription regulator	2.39E-02	CXCL12,GATA3
SATB1	transcription regulator	2.47E-02	CTSD,GATA3,TNFSF12
Igm	complex	2.52E-02	CYCS,PDCD4
SHC1	other	2.52E-02	BAX,CXCL1
SOCS1	other	2.52E-02	BAX,CXCL10
TCF12	transcription regulator	2.52E-02	GATA3,TNFAIP1
CUX1	transcription regulator	2.52E-02	CXCL1,CXCL10
TP73	transcription regulator	2.54E-02	BAX,CCL2,CXCL1,HAGH
MAX	transcription regulator	2.66E-02	BAX,CSDE1
KRT14	other	2.66E-02	CXCL1,CXCL11
PPARGC1A	transcription regulator	2.66E-02	BAX,CYCS
Fibrinogen	complex	2.71E-02	CXCL1
cAMP-Gef	group	2.71E-02	CCL2
ZNF282	transcription regulator	2.71E-02	CTSD
ZXDC	transcription regulator	2.71E-02	CCL2
RASSF3	other	2.71E-02	BAX
KDM6A	enzyme	2.71E-02	CRIP2
SATB2	transcription regulator	2.71E-02	BAX
STK40	kinase	2.71E-02	CXCL1
MAP2K4	kinase	2.71E-02	CXCL10
TNFSF13	cytokine	2.71E-02	BAX
IL23A	cytokine	2.71E-02	IL22
LATS1	kinase	2.71E-02	BAX
RPS11	other	2.71E-02	PDCD4
MCL1	transporter	2.71E-02	BAX
IFNAR1	transmembrane receptor	2.71E-02	TNFSF13B
PLCE1	enzyme	2.71E-02	CCL2
PIK3CG	kinase	2.71E-02	IL17A
PKNOX1	transcription regulator	2.71E-02	CCL2
ITGA2	transmembrane receptor	2.71E-02	IL17A
PTH	other	2.71E-02	CSF1
HOXA9	transcription regulator	2.71E-02	CCL2
CANX	other	2.71E-02	BAX
ISG15	other	2.71E-02	IFITM3
CEL	enzyme	2.71E-02	BAX
CELF2	other	2.71E-02	BAX
MAD2L1	other	2.71E-02	BAX
IL4R	transmembrane receptor	2.71E-02	GATA3
RPS5	other	2.71E-02	PDCD4
PRKD1	kinase	2.71E-02	VCAM1
RPS18	other	2.71E-02	PDCD4
CITED2	transcription regulator	2.71E-02	CXCL1
FGF9	growth factor	2.71E-02	BAX
RPL35A	other	2.71E-02	PDCD4
USP17L9P	other	2.71E-02	IL17A
CCR2	g-protein coupled receptor	2.71E-02	CCL2
PAXIP1	other	2.71E-02	CRIP2
DEFB103A/DEFB103B	other	2.71E-02	IL31
RPL12	other	2.71E-02	PDCD4
TPT1	other	2.71E-02	BAX
NFKB1	transcription regulator	2.76E-02	CXCL10,CXCL11,VCAM1
GSK3B	kinase	2.79E-02	BAX,CCL2
Cg	complex	3.07E-02	BAX,CCL2,IL1R2
EIF3E	other	3.07E-02	CXCL1,TNC
KDM1A	enzyme	3.07E-02	GATA4,GATA5
TGFB1	growth factor	3.17E-02	BAX,CCL2,CRIP2,GATA3,IL17A,TNC
CCL5	cytokine	3.21E-02	CCL2,IER2
LGALS3	other	3.21E-02	NFATC2,VCAM1
INHBA	growth factor	3.23E-02	BAX,CCL2,NRG1
CD3	complex	3.31E-02	GATA3,IL17A,IL22
ERK	group	3.31E-02	CCL2,CXCL1,CXCL10
C1q	complex	3.38E-02	CCL2
IKK (complex)	complex	3.38E-02	CXCL10
RASSF6	other	3.38E-02	BAX
TRIM25	transcription regulator	3.38E-02	BAX
ZC3HAV1	other	3.38E-02	CXCL10
ZC3H12A	enzyme	3.38E-02	CCL2
TIP60	complex	3.38E-02	BAX
PRMT5	enzyme	3.38E-02	CXCL10
HSPB2	other	3.38E-02	CCL2
ANG	enzyme	3.38E-02	CXCL10
LHCGR	g-protein coupled receptor	3.38E-02	IL1R2
TNFRSF13C	transmembrane receptor	3.38E-02	TNFSF13B
FES	kinase	3.38E-02	CSF1
LBP	transporter	3.38E-02	CXCL10
miR-208a-3p (and other miRNAs w/seed UAAGACG)	mature microrna	3.38E-02	PDCD4
miR-31-5p (and other miRNAs w/seed GGCAAGA)	mature microrna	3.38E-02	CXCL1
mir-124	microrna	3.38E-02	NFATC1
KLF10	transcription regulator	3.38E-02	BAX
USP11	peptidase	3.38E-02	BAX
SFTPA1	transporter	3.38E-02	CXCL10
MS4A1	other	3.38E-02	BAX
UBR5	enzyme	3.38E-02	BAX
S100A7	other	3.38E-02	CXCL1
RPS12	other	3.38E-02	PDCD4
RPS15	other	3.38E-02	PDCD4
MAP3K7	kinase	3.51E-02	CXCL10,TNFSF13B
STAT3	transcription regulator	3.61E-02	CCL2,CXCL10,IL17A,NFATC2
IL12 (complex)	complex	3.66E-02	CCL2,GATA3
RBM5	other	3.66E-02	IFITM3,TNFRSF10C
GLI1	transcription regulator	3.82E-02	IL1R2,TNC,TNFSF13B
SIRT6	enzyme	4.04E-02	CSF1
AMER1	other	4.04E-02	BAX
B4GALT6	enzyme	4.04E-02	CCL2
SMYD3	enzyme	4.04E-02	CTSD
GRK2	kinase	4.04E-02	BAX
TIRAP	other	4.04E-02	IL15
TNFRSF8	transmembrane receptor	4.04E-02	TRAF2
REV1	enzyme	4.04E-02	BAX
TNFRSF18	transmembrane receptor	4.04E-02	CCL2
PRTN3	peptidase	4.04E-02	CCL2
F10	peptidase	4.04E-02	VCAM1
XIAP	enzyme	4.04E-02	CXCL1
MAP2K7	kinase	4.04E-02	CXCL10
CSF1R	kinase	4.04E-02	CSF1
RPL11	other	4.04E-02	PDCD4
TRAF3IP2	other	4.04E-02	CXCL10
TNFRSF12A	transmembrane receptor	4.04E-02	CCL2
IL6ST	transmembrane receptor	4.04E-02	VCAM1
GSK3A	kinase	4.04E-02	BAX
IRF5	transcription regulator	4.04E-02	IFNA14
TNFSF15	cytokine	4.04E-02	IL22
ADM	other	4.04E-02	BAX
FGF8	growth factor	4.12E-02	CCL2,CYCS
PAF1	other	4.28E-02	IFITM3,ZNFX1
E2F1	transcription regulator	4.33E-02	CWC27,JMY,SOAT2,VCAM1
IgG	complex	4.56E-02	CCL2,IER2,IFITM3
TAL1	transcription regulator	4.61E-02	CWC27,GATA3,IKZF3,TNFAIP1
SLC5A8	transporter	4.70E-02	BAX
IFN type 1	group	4.70E-02	CXCL13
PRKDC	kinase	4.70E-02	VCAM1
OSMR	transmembrane receptor	4.70E-02	FGB
PRKG1	kinase	4.70E-02	IL17A
CXCR1	g-protein coupled receptor	4.70E-02	BAX
TNFSF13B	cytokine	4.70E-02	BAX
ACVRL1	kinase	4.70E-02	VCAM1
MAP2K6	kinase	4.70E-02	CXCL10
PTPN11	phosphatase	4.70E-02	BAX
SAFB	other	4.78E-02	CXCL10,CXCL11
miR-122-5p (miRNAs w/seed GGAGUGU)	mature microrna	4.95E-02	NFATC1,NFATC2IP
