# Supplementary material for: Pericyte derived chemokines amplify neutrophil recruitment across the cerebrovascular endothelial barrier
Source: Front Immunol. 2022 Jul 28;13:935798. doi: 10.3389/fimmu.2022.935798 (PMC9371542; doi:10.3389/fimmu.2022.935798)
Supplement: Supplementary file 3 [file DataSheet_3.csv]

GeneSymbol	Log2_mean_expression_unstimulated	Log2_mean_expression_SPn	Log2_Fold_upregulation	Immmune response gene	Extracellular
IL23A	7.918017944	14.51605233	6.598034389	TRUE	TRUE
CXCL1	8.862862536	15.45131228	6.588449741	TRUE	TRUE
PTX3	6.545467598	12.62958067	6.084113069	TRUE	TRUE
C11orf96	6.975108175	13.02504027	6.049932098	FALSE	FALSE
IL1B	9.496654042	15.382857	5.886202962	TRUE	TRUE
TNF	7.427268613	13.24769102	5.820422407	TRUE	TRUE
CCL20	5.39921082	11.1263164	5.72710558	TRUE	TRUE
IL6	6.228397848	11.69714474	5.468746895	TRUE	TRUE
TNFAIP6	6.606844884	11.9848719	5.378027012	TRUE	TRUE
CCL4	10.6106786	15.87000197	5.259323373	TRUE	TRUE
IL8	7.261022999	12.39959238	5.138569381	FALSE	FALSE
G0S2	11.06769418	16.20249804	5.134803861	FALSE	FALSE
CXCL2	7.98003974	13.00927008	5.029230337	TRUE	TRUE
CXCL2	9.473891796	14.42294812	4.949056321	TRUE	TRUE
ENTHD1	7.074011041	11.75446506	4.680454023	FALSE	FALSE
LGALS2	9.201596046	13.67678498	4.475188931	FALSE	FALSE
PTGS2	6.300933082	10.68860889	4.387675805	FALSE	FALSE
HCAR3	7.322225863	11.50619729	4.183971424	FALSE	FALSE
EREG	7.548047654	11.62237762	4.074329962	TRUE	TRUE
CSF2	5.823195317	9.892949533	4.069754216	TRUE	TRUE
CXCL3	8.114756909	12.08666396	3.971907048	TRUE	TRUE
IL7R	7.272615307	11.19292021	3.920304906	TRUE	FALSE
CCR7	8.507640268	12.19286504	3.685224772	TRUE	FALSE
ND6	7.465818698	11.06654148	3.600722786	FALSE	FALSE
SPATA18	6.877834841	10.42332855	3.545493712	FALSE	FALSE
FAM198A	6.106180762	9.636809796	3.530629034	FALSE	FALSE
CXCR5	6.893593478	10.34415346	3.450559986	TRUE	FALSE
PRSS30P	7.164204678	10.59104587	3.426841195	FALSE	FALSE
BIRC3	10.36039955	13.77735232	3.41695277	TRUE	FALSE
NFKBIZ	6.976146435	10.35982267	3.38367623	TRUE	FALSE
HIST1H2AC	8.434968487	11.79421184	3.359243356	FALSE	TRUE
LAMP3	6.190162729	9.428177896	3.238015167	TRUE	FALSE
C2CD4B	5.891821953	9.123198307	3.231376354	FALSE	FALSE
MAFA	8.169701192	11.38782161	3.218120421	FALSE	FALSE
CTAG1A	6.468312264	9.548758598	3.080446333	FALSE	FALSE
OLR1	6.283545304	9.361972498	3.078427194	TRUE	FALSE
HIST2H2AA4	7.661764871	10.73863819	3.076873322	FALSE	FALSE
EBI3	6.661375278	9.701111195	3.039735917	TRUE	TRUE
CCL5	7.369666649	10.39832673	3.028660082	TRUE	TRUE
AREG	7.162188544	10.16573613	3.003547585	FALSE	TRUE
LOC728978	7.224842284	10.16384016	2.938997878	FALSE	FALSE
UNC5B	7.406199675	10.31347853	2.907278851	FALSE	FALSE
IL21R	8.599115017	11.50560787	2.906492853	TRUE	FALSE
CCL23	6.560425277	9.448601668	2.888176392	TRUE	TRUE
VWCE	11.38089803	14.23581086	2.854912827	FALSE	FALSE
FA2H	8.994456833	11.83689359	2.842436754	FALSE	FALSE
CXCL10	5.582059408	8.356219835	2.774160427	TRUE	TRUE
TNIP3	5.538232647	8.264035154	2.725802507	TRUE	FALSE
CCL17	6.630474575	9.334986394	2.70451182	TRUE	TRUE
BPI	6.888380235	9.581193257	2.692813022	TRUE	TRUE
PIGR	9.799124085	12.49131852	2.692194438	TRUE	TRUE
HIST1H2AD	10.55398542	13.20343603	2.649450613	FALSE	TRUE
CCL19	6.173782358	8.823027125	2.649244767	TRUE	TRUE
AVP	6.777982406	9.407044988	2.629062582	FALSE	TRUE
BCL11A	7.63503574	10.25846061	2.623424867	FALSE	FALSE
LOC100131733	10.34620024	12.96708251	2.620882277	FALSE	FALSE
FAS	8.289496826	10.89998666	2.610489834	FALSE	TRUE
GBP6	11.36627301	13.95976854	2.593495537	TRUE	TRUE
LOC100128252	6.520893723	9.109758514	2.588864791	FALSE	FALSE
GCH1	6.149598241	8.716074362	2.566476121	TRUE	FALSE
HIST1H2AE	9.245596428	11.79482177	2.549225342	FALSE	FALSE
PCSK1N	9.880204863	12.42939681	2.54919195	FALSE	TRUE
IER3	11.36441132	13.90318421	2.538772893	FALSE	FALSE
MARCO	11.4360704	13.96276061	2.52669021	TRUE	TRUE
HIST2H2AB	9.614183901	12.11683868	2.502654779	FALSE	TRUE
CTBS	10.01144116	12.48862313	2.477181971	FALSE	TRUE
FCRLB	10.11510398	12.57185763	2.456753649	TRUE	FALSE
HLA-DQB1	8.16015374	10.61324258	2.45308884	TRUE	FALSE
SOCS3	8.918252515	11.34394393	2.425691412	TRUE	FALSE
SMAD1	7.70042541	10.11756565	2.417140244	FALSE	FALSE
ZC3H7B	9.259496179	11.66830736	2.408811178	FALSE	FALSE
WFIKKN2	8.914632	11.30823407	2.39360207	FALSE	TRUE
HS3ST3B1	6.02802622	8.392355781	2.364329561	FALSE	FALSE
CSF3	5.868733372	8.217163248	2.348429876	TRUE	TRUE
HIST1H3I	7.892524726	10.23668393	2.344159202	FALSE	FALSE
ND2	10.25943968	12.60199613	2.342556446	FALSE	FALSE
ZG16B	9.955715159	12.28710892	2.331393757	FALSE	TRUE
ZFP36L1	6.606320655	8.917730084	2.311409429	TRUE	FALSE
GSTT1	9.019086674	11.31572435	2.296637676	FALSE	TRUE
COL5A2	6.077589274	8.371701874	2.2941126	FALSE	TRUE
POLR2J2	9.115885405	11.39603968	2.280154275	FALSE	FALSE
RASGRF1	7.709485729	9.984160594	2.274674865	FALSE	FALSE
UBD	6.007422693	8.264367134	2.256944441	TRUE	FALSE
SKAP1	8.270174834	10.51727109	2.247096256	TRUE	FALSE
SNX7	7.600039994	9.837812619	2.237772625	FALSE	FALSE
CYP2B6	6.587342464	8.823938028	2.236595564	FALSE	FALSE
TCF25	10.92903547	13.16072151	2.231686033	FALSE	FALSE
LHFP	7.211283447	9.434651793	2.223368346	FALSE	FALSE
ISM1	6.798729227	9.013919451	2.215190224	FALSE	FALSE
ACBD7	8.067221136	10.27660778	2.20938664	FALSE	FALSE
HIST1H3D	9.410977032	11.61822962	2.207252584	FALSE	FALSE
C1orf53	7.548365512	9.755520619	2.207155107	FALSE	FALSE
SNAI1	7.156049048	9.362972881	2.206923833	FALSE	FALSE
ALOX5AP	9.141774633	11.3220577	2.18028307	FALSE	FALSE
LOC100131283	8.428242812	10.60729155	2.179048737	FALSE	FALSE
RGS16	8.019665781	10.19543391	2.175768128	FALSE	FALSE
TNFAIP3	8.958134035	11.12585423	2.167720191	TRUE	TRUE
ABTB2	8.973973993	11.13017637	2.156202373	FALSE	FALSE
RHCG	6.532905034	8.681235732	2.148330698	FALSE	TRUE
SOCS1	7.983920938	10.12933699	2.145416048	TRUE	FALSE
GADD45A	10.55167658	12.69363698	2.141960393	FALSE	FALSE
ZNF2	9.77929383	11.91943465	2.140140816	FALSE	FALSE
ST7-AS1	6.751637516	8.875096418	2.123458902	FALSE	FALSE
CTH	8.925228527	11.04529393	2.120065406	FALSE	TRUE
RAMP1	10.01030298	12.12943849	2.119135517	FALSE	TRUE
LOC645676	7.0665768	9.183821018	2.117244218	FALSE	FALSE
HSPB9	7.699600912	9.813204073	2.113603161	FALSE	FALSE
TMEM130	7.281726481	9.386027701	2.10430122	FALSE	FALSE
LOC100288911	6.331703655	8.429530096	2.09782644	FALSE	FALSE
EGR4	5.784276351	7.877500145	2.093223795	FALSE	FALSE
CST6	8.354570889	10.44308887	2.088517978	FALSE	TRUE
CCL3L3	12.83970613	14.92749711	2.087790977	FALSE	FALSE
LOC644189	11.33344461	13.42005141	2.0866068	FALSE	FALSE
ARAP2	9.283201645	11.36448476	2.081283118	FALSE	FALSE
TCHH	6.711458082	8.787769916	2.076311833	FALSE	FALSE
REEP1	7.375956205	9.451741348	2.075785143	FALSE	FALSE
ZNF713	10.99665252	13.06948651	2.072833983	FALSE	FALSE
NBN	8.739243357	10.80723984	2.067996479	TRUE	FALSE
CD86	7.848575098	9.913473623	2.064898524	TRUE	TRUE
HPSE	7.019473887	9.078157885	2.058683998	TRUE	FALSE
IL1A	6.86883176	8.926480497	2.057648737	TRUE	TRUE
PKD2L1	11.58770673	13.63584756	2.048140833	FALSE	FALSE
NIPSNAP3A	9.812121761	11.85673604	2.044614276	FALSE	FALSE
HIST1H3F	8.250910413	10.2938999	2.04298949	FALSE	FALSE
NFIL3	10.31247042	12.34537429	2.032903867	TRUE	FALSE
BBC3	11.30965939	13.33810177	2.02844238	FALSE	FALSE
CPE	10.13697776	12.16540583	2.028428068	FALSE	TRUE
BCL11A	9.835764853	11.85891708	2.023152223	FALSE	FALSE
HIST1H3B	7.160957064	9.176137246	2.015180182	FALSE	FALSE
C14orf162	6.524960497	8.535450943	2.010490446	FALSE	FALSE
RASD1	8.316372084	10.32662669	2.010254606	FALSE	FALSE
UBE2E1	6.765579071	8.771607485	2.006028414	FALSE	FALSE
MT1F	10.81183745	12.80986541	1.998027957	FALSE	FALSE
UBIAD1	9.391790307	11.38964172	1.997851416	FALSE	FALSE
RASGRF1	7.308729295	9.305586821	1.996857526	FALSE	FALSE
RGS16	10.15495905	12.15054467	1.99558562	FALSE	FALSE
RASGRP1	7.728696664	9.72173466	1.993037995	TRUE	FALSE
EMR3	8.577307539	10.5583014	1.980993858	FALSE	FALSE
PRR15	6.889371429	8.870346703	1.980975274	FALSE	FALSE
NFKBIA	14.91987668	16.89082565	1.970948977	TRUE	FALSE
CD274	9.097288663	11.06347126	1.966182597	TRUE	TRUE
ISOC1	10.1499131	12.11118304	1.961269936	FALSE	FALSE
CRYM	6.693921587	8.641278097	1.947356511	FALSE	TRUE
TJP2	9.152236177	11.09789573	1.945659549	FALSE	FALSE
CDC42EP2	7.930999222	9.843288267	1.912289045	TRUE	FALSE
HSD11B1	10.53409547	12.44019918	1.90610371	FALSE	FALSE
TSPAN32	9.085510263	10.99039821	1.904887947	TRUE	FALSE
EDN1	6.374949758	8.275061683	1.900111925	TRUE	TRUE
ZNF157	7.544970592	9.442030757	1.897060166	FALSE	FALSE
HIST2H4B	8.382361062	10.27609478	1.893733721	FALSE	FALSE
TMTC1	8.188921274	10.07865383	1.889732558	FALSE	FALSE
CBR3	8.709577974	10.59475096	1.885172986	FALSE	TRUE
FPR1	8.640331544	10.5244635	1.884131951	TRUE	FALSE
HEY1	7.794666873	9.67239	1.877723127	FALSE	FALSE
HIST1H4B	8.212788538	10.09012992	1.877341379	FALSE	FALSE
FBXO15	8.573401057	10.44316185	1.869760793	FALSE	FALSE
CCNK	7.246597934	9.11256454	1.865966607	FALSE	FALSE
PAIP1	8.614862702	10.47928541	1.864422709	FALSE	FALSE
FAM189A2	6.177947007	8.040005207	1.8620582	FALSE	FALSE
FLJ37453	7.425548528	9.287232097	1.86168357	FALSE	FALSE
NPM3	9.452964262	11.31394412	1.860979855	FALSE	FALSE
LOC389634	8.8380782	10.68867119	1.850592987	FALSE	FALSE
NAT8L	8.713476802	10.56352599	1.850049185	FALSE	FALSE
C16orf95	10.0606684	11.9094295	1.848761105	FALSE	FALSE
GPD1	9.730090871	11.57794957	1.847858696	FALSE	TRUE
RRAD	7.139386172	8.984328746	1.844942574	FALSE	FALSE
MT1M	12.2792094	14.12320774	1.843998347	FALSE	FALSE
POLR2K	10.07326418	11.91701989	1.843755705	FALSE	FALSE
LOC646626	7.8672459	9.707483535	1.840237634	FALSE	FALSE
RPL37A	14.82050749	16.65766813	1.837160643	FALSE	TRUE
IFNG	5.987385634	7.822440292	1.835054658	TRUE	TRUE
TRAF1	9.655635061	11.47647057	1.820835509	FALSE	FALSE
RBP7	8.839356727	10.65874422	1.819387497	FALSE	FALSE
OSM	8.371936988	10.19084359	1.818906603	TRUE	TRUE
HLA-DQA2	9.127322485	10.94480249	1.817480006	TRUE	FALSE
CHST6	6.84581197	8.656715486	1.810903516	FALSE	FALSE
MXD1	7.003430349	8.81393178	1.810501431	FALSE	FALSE
IDO1	6.147691871	7.954521239	1.806829368	TRUE	FALSE
PROCR	9.593327616	11.39888817	1.80556055	FALSE	TRUE
CXCL9	5.793561666	7.598534404	1.804972738	TRUE	TRUE
ZNF205	8.986753089	10.79059923	1.803846141	FALSE	FALSE
NR4A3	10.85554939	12.658874	1.803324607	TRUE	FALSE
MED13L	9.498732632	11.30121113	1.802478495	FALSE	FALSE
HIST1H2BJ	8.18803921	9.986301784	1.798262574	TRUE	TRUE
SLC1A2	6.587250723	8.368105917	1.780855195	FALSE	FALSE
CCL18	8.425278559	10.20032358	1.775045018	TRUE	TRUE
IRF1	8.091733221	9.865821507	1.774088287	TRUE	FALSE
GJB2	9.445664402	11.21849365	1.772829248	FALSE	FALSE
PDE4B	7.337965457	9.106573585	1.768608128	TRUE	FALSE
C6orf226	8.982300409	10.74870818	1.766407767	FALSE	FALSE
RNF144B	10.30432734	12.06931391	1.764986568	FALSE	FALSE
NMI	10.77533462	12.53984462	1.76451	TRUE	FALSE
ARL5A	9.351310864	11.11107371	1.75976285	FALSE	FALSE
SNHG5	12.33389327	14.09198378	1.75809051	FALSE	FALSE
HIST1H2AM	11.09836004	12.84900872	1.750648683	FALSE	FALSE
TJP1	8.296552235	10.04473914	1.748186902	FALSE	FALSE
ITGA6	10.46129316	12.20731663	1.74602347	TRUE	FALSE
NTPCR	8.99528609	10.72887706	1.733590967	FALSE	FALSE
SLIT2	6.543546386	8.273259822	1.729713436	TRUE	TRUE
TRNT1	7.681269847	9.404241298	1.72297145	FALSE	FALSE
LOC100130557	9.858403587	11.56702276	1.708619176	FALSE	FALSE
PLA2G16	9.358417981	11.04449308	1.686075095	FALSE	FALSE
SLC8A1	8.708950226	10.38888606	1.679935834	FALSE	FALSE
FOXB1	9.544184819	11.22236772	1.678182904	FALSE	FALSE
TMTC1	7.858761732	9.536152296	1.677390564	FALSE	FALSE
RAB38	8.76683961	10.44211628	1.67527667	FALSE	FALSE
TTC39B	8.8790752	10.55062775	1.671552546	FALSE	FALSE
PHLDA2	10.08857349	11.75643171	1.667858221	FALSE	FALSE
CFP	8.905830953	10.57258059	1.666749636	TRUE	TRUE
APOBEC3A	6.283593075	7.944736718	1.661143643	TRUE	FALSE
GALNTL4	6.818492123	8.475484823	1.6569927	FALSE	FALSE
WFDC2	7.127963621	8.782315092	1.654351472	FALSE	TRUE
HIST1H3G	10.54884952	12.19988492	1.651035398	FALSE	FALSE
SP140	8.288296339	9.934790381	1.646494042	FALSE	FALSE
HLA-DMB	13.60568688	15.25191257	1.646225687	TRUE	FALSE
LOC729887	7.926798284	9.572284943	1.645486659	FALSE	FALSE
PPIC	11.3809978	13.02559845	1.64460065	FALSE	TRUE
VRK1	8.682578403	10.32392146	1.641343054	FALSE	FALSE
MTX2	10.93535881	12.57238696	1.637028153	FALSE	FALSE
MTFP1	9.464423205	11.09666797	1.632244768	FALSE	FALSE
SDHD	12.06832965	13.69452056	1.62619091	FALSE	FALSE
PIM1	14.05622341	15.68062235	1.62439894	FALSE	FALSE
POLE4	10.81704373	12.43849542	1.62145169	FALSE	FALSE
TGM2	9.665640677	11.28321348	1.617572806	FALSE	TRUE
CDKN1B	6.930881491	8.542412804	1.611531313	FALSE	FALSE
NDUFB1	12.7524181	14.36223412	1.609816013	FALSE	FALSE
AICDA	7.266999491	8.873964243	1.606964751	TRUE	FALSE
TMEM163	6.33816383	7.942943915	1.604780085	FALSE	FALSE
IL2RA	5.537496525	7.140785584	1.603289059	TRUE	FALSE
HIST1H2AB	7.516816414	9.118049432	1.601233018	FALSE	TRUE
PRMT6	8.271105094	9.869887696	1.598782602	TRUE	FALSE
TRIM7	6.999198252	8.590556397	1.591358144	FALSE	FALSE
EHD1	12.56996791	14.15926609	1.589298187	FALSE	TRUE
AMDHD1	10.48981894	12.07891415	1.589095202	FALSE	FALSE
PPP2R2B	6.556361669	8.145037158	1.588675489	FALSE	FALSE
BLCAP	9.868671584	11.45524555	1.586573963	FALSE	FALSE
TMEM217	8.4331606	10.01852161	1.58536101	FALSE	FALSE
TMEM154	6.399437219	7.984355507	1.584918288	FALSE	FALSE
QPCT	11.84549616	13.42942805	1.58393189	TRUE	TRUE
GADD45B	12.10838077	13.68809049	1.579709717	FALSE	FALSE
JAG1	8.976011244	10.55545175	1.579440502	TRUE	FALSE
SLAMF1	8.002414731	9.575546014	1.573131283	TRUE	TRUE
FGFR1	7.675644715	9.243958572	1.568313857	FALSE	FALSE
PLEKHG6	6.701249234	8.266479172	1.565229938	FALSE	FALSE
ACOT1	13.91003767	15.47434888	1.56431121	FALSE	FALSE
C1S	6.713818825	8.277618017	1.563799192	TRUE	TRUE
NEURL3	10.54578551	12.1083599	1.562574395	FALSE	FALSE
DAPL1	7.969799895	9.530881169	1.561081273	FALSE	FALSE
PROS1	7.708512395	9.269030453	1.560518058	TRUE	TRUE
MAP9	6.014892567	7.575187895	1.560295329	FALSE	FALSE
PKD2L2	6.090528725	7.65037761	1.559848885	FALSE	FALSE
ISOC2	10.49506028	12.05429094	1.55923066	FALSE	FALSE
GPR125	7.770711117	9.327085624	1.556374507	FALSE	FALSE
GSG1	8.971066642	10.52320833	1.552141688	FALSE	FALSE
VCAM1	6.191349343	7.738748208	1.547398865	TRUE	TRUE
FAM81A	7.591022301	9.136346478	1.545324177	FALSE	FALSE
HS2ST1	8.666272006	10.20544856	1.539176549	FALSE	FALSE
XCL1	6.206093244	7.741597423	1.535504178	TRUE	TRUE
HIST1H2BH	11.50531499	13.03852078	1.53320579	FALSE	TRUE
C17orf61	11.96594412	13.49847488	1.53253076	FALSE	FALSE
RALGDS	10.86435264	12.39600797	1.53165533	FALSE	FALSE
QPCT	12.45157054	13.98306902	1.53149848	TRUE	TRUE
FCRLA	6.776085668	8.305815946	1.529730278	FALSE	FALSE
ZFAND2A	9.323786751	10.8483379	1.524551152	FALSE	FALSE
HIST1H4I	7.8186052	9.340898561	1.522293361	FALSE	FALSE
HSPBAP1	8.62499244	10.14575713	1.520764688	FALSE	FALSE
PRPF18	6.834452819	8.354615017	1.520162198	FALSE	FALSE
PDSS1	9.611546022	11.13091543	1.519369408	FALSE	FALSE
HIST1H4L	9.31263124	10.82839105	1.515759813	FALSE	FALSE
TNFRSF10C	9.735659639	11.2507402	1.515080561	FALSE	FALSE
C7orf55	9.8227261	11.33606538	1.51333928	FALSE	FALSE
PPP3R1	8.294882401	9.807915475	1.513033075	TRUE	FALSE
MPV17L2	10.43182435	11.94465577	1.512831423	FALSE	FALSE
DACT1	6.193768663	7.704864957	1.511096294	FALSE	FALSE
CCL8	6.966349304	8.477425892	1.511076588	TRUE	TRUE
FABP6	7.38660805	8.897659865	1.511051816	FALSE	FALSE
OXCT1	6.748551425	8.259482014	1.51093059	FALSE	FALSE
C14orf126	7.614827674	9.123815435	1.508987761	FALSE	FALSE
IGFL2	6.913581239	8.422101932	1.508520693	FALSE	TRUE
FOLR2	9.266669674	10.77285114	1.506181465	FALSE	FALSE
FUZ	8.734895293	10.24023466	1.505339363	FALSE	TRUE
TNNI2	12.12071816	13.62162758	1.50090942	FALSE	FALSE
LFNG	11.7249648	13.22263174	1.49766694	TRUE	FALSE
CUL9	12.7554405	14.25259036	1.49714986	FALSE	FALSE
RTP4	9.051431069	10.54414678	1.492715713	TRUE	FALSE
REL	8.788937778	10.27782842	1.488890639	TRUE	FALSE
TNFAIP8	11.12568034	12.61424099	1.488560653	FALSE	FALSE
GRAMD3	7.441374427	8.928380383	1.487005956	FALSE	FALSE
EAPP	11.30528357	12.79133345	1.486049877	FALSE	FALSE
BAMBI	10.36952877	11.85279903	1.48327026	FALSE	FALSE
SSB	10.40591725	11.88706544	1.481148193	FALSE	FALSE
BHLHE23	11.65361499	13.13055059	1.4769356	FALSE	FALSE
HES2	10.81334397	12.28924803	1.475904062	FALSE	FALSE
RGS2	11.64443553	13.11930213	1.4748666	FALSE	FALSE
ND1	9.078771317	10.55151533	1.472744009	FALSE	FALSE
PSD3	9.291504726	10.76364022	1.472135494	FALSE	FALSE
CCDC153	7.487804815	8.957313645	1.46950883	FALSE	FALSE
COQ2	8.630079305	10.09934742	1.469268117	FALSE	FALSE
TMX4	11.13485208	12.60340917	1.46855709	FALSE	FALSE
KLF5	5.998318706	7.464215666	1.46589696	FALSE	FALSE
SAMSN1	9.888862917	11.35169947	1.462836549	TRUE	FALSE
NANOS1	9.913828187	11.37580251	1.461974323	FALSE	FALSE
CHMP2B	8.940785138	10.39949511	1.458709972	FALSE	TRUE
ANKS6	9.885150683	11.34157496	1.456424277	FALSE	FALSE
MRPL42	9.786770382	11.24165676	1.454886375	FALSE	FALSE
PDCD7	10.12343477	11.57517651	1.451741733	FALSE	FALSE
ROM1	8.818661658	10.27029121	1.451629552	FALSE	FALSE
HERPUD1	14.15783846	15.60368788	1.445849427	FALSE	FALSE
SNRPF	11.59013166	13.03549511	1.445363447	FALSE	FALSE
NUDT16	8.805603965	10.25089747	1.445293505	FALSE	FALSE
SLC30A1	9.259403712	10.7037738	1.444370085	FALSE	FALSE
HIST1H4F	7.33410808	8.775185765	1.441077684	FALSE	FALSE
PTPN2	6.829957903	8.269017473	1.439059569	TRUE	FALSE
HIST1H3J	8.872660147	10.305515	1.432854854	FALSE	FALSE
ALG14	9.188584808	10.62054926	1.431964452	FALSE	FALSE
NT5DC1	8.041872261	9.472628524	1.430756263	FALSE	FALSE
GPA33	9.182481263	10.61203823	1.42955697	FALSE	TRUE
LOC400099	10.29417162	11.71991688	1.425745257	FALSE	FALSE
C4orf33	8.427360575	9.850135821	1.422775246	FALSE	FALSE
TRUB1	8.698704942	10.12003709	1.42133215	FALSE	FALSE
HIST1H2BC	8.810319792	10.23033856	1.420018764	TRUE	TRUE
GLRX2	10.76356342	12.18223101	1.41866759	FALSE	FALSE
DERA	12.65427499	14.07274171	1.418466723	TRUE	FALSE
CDKN2B	6.669797273	8.086275209	1.416477936	TRUE	FALSE
PIGK	8.411047917	9.826395152	1.415347236	FALSE	FALSE
C1orf229	9.57918309	10.99295596	1.413772873	FALSE	FALSE
APOC2	10.5618847	11.97076429	1.40887959	FALSE	TRUE
DNAJB6	12.12267901	13.52967238	1.406993377	FALSE	FALSE
CCDC102B	7.972553344	9.378826495	1.406273151	FALSE	FALSE
SEPX1	12.17732178	13.58103273	1.403710947	FALSE	FALSE
SCHIP1	7.703449674	9.106540664	1.40309099	FALSE	FALSE
COX8A	14.29839942	15.70035028	1.401950857	FALSE	FALSE
IGFBP7	9.649089342	11.05006885	1.400979508	FALSE	TRUE
IGF2BP3	8.480936577	9.880743205	1.399806628	FALSE	FALSE
TRIAP1	9.760042417	11.15963315	1.399590733	FALSE	FALSE
SLCO4C1	6.085108754	7.48454522	1.399436466	TRUE	TRUE
LINC00158	6.553966019	7.953227606	1.399261587	FALSE	FALSE
KCTD3	9.345905565	10.74510822	1.399202652	FALSE	FALSE
CTBS	9.67899054	11.07691115	1.397920614	FALSE	TRUE
TMEM88	7.315277128	8.712162688	1.39688556	FALSE	FALSE
MEAF6	11.29465404	12.69017207	1.395518033	FALSE	FALSE
IFIT2	10.03295785	11.42802566	1.395067818	TRUE	FALSE
IL15	8.720522281	10.11410792	1.393585634	TRUE	TRUE
MIER1	7.7776337	9.170618585	1.392984885	FALSE	FALSE
ZCCHC17	10.75356026	12.14581808	1.392257823	FALSE	FALSE
LINC00239	8.631289391	10.02054357	1.389254183	FALSE	FALSE
C9orf23	12.15676552	13.54566107	1.388895543	FALSE	FALSE
HIST1H2BO	11.39251506	12.77896761	1.386452557	FALSE	FALSE
SNHG8	11.57358374	12.95873992	1.385156183	FALSE	FALSE
RELB	13.55177205	14.93530482	1.383532767	TRUE	FALSE
SRD5A1	9.492922308	10.87501733	1.382095026	FALSE	FALSE
NAB1	8.361972047	9.74162443	1.379652384	FALSE	FALSE
39326	8.975286214	10.35369217	1.378405953	FALSE	FALSE
LOC389493	7.027909119	8.404893002	1.376983884	FALSE	FALSE
HRK	10.29392215	11.6693031	1.375380949	FALSE	FALSE
NYX	7.769428802	9.144703613	1.375274811	FALSE	FALSE
FDXR	12.31194421	13.68598366	1.37403945	FALSE	FALSE
RPS7P5	12.68380168	14.05725138	1.3734497	FALSE	FALSE
TDRD3	10.3105062	11.68337114	1.372864934	FALSE	FALSE
NUDT7	9.610885004	10.98254091	1.371655906	FALSE	FALSE
IPO7	8.898972052	10.27033376	1.371361704	TRUE	FALSE
SMYD2	11.18628477	12.55650455	1.370219787	FALSE	FALSE
MRPL1	7.668081049	9.037525064	1.369444014	FALSE	FALSE
PCGF6	7.994088023	9.362374697	1.368286674	FALSE	FALSE
RNF14	9.237527451	10.60540613	1.367878675	FALSE	FALSE
PLK3	13.55144453	14.91881934	1.367374807	FALSE	FALSE
PPAPDC2	7.940679261	9.30770542	1.367026159	FALSE	FALSE
FIS1	10.90536789	12.27207463	1.36670674	FALSE	FALSE
YRDC	10.98973408	12.35550826	1.365774183	FALSE	FALSE
SEMA7A	8.006378988	9.371584332	1.365205344	TRUE	TRUE
DUSP15	9.463218575	10.82613123	1.362912659	FALSE	FALSE
ARHGEF37	6.616462981	7.976412603	1.359949622	FALSE	FALSE
SESN2	9.134603334	10.49394881	1.359345472	FALSE	FALSE
LOC100128737	9.200386431	10.55936086	1.358974426	FALSE	FALSE
CSTF3	7.652077807	9.010446755	1.358368948	FALSE	FALSE
PTRHD1	11.2353661	12.59235335	1.356987247	FALSE	FALSE
ZNF697	9.536956324	10.89223055	1.35527423	FALSE	FALSE
NDFIP2	8.305077199	9.66024068	1.35516348	FALSE	FALSE
LOC729852	9.751015609	11.10566637	1.354650764	FALSE	FALSE
SRSF12	5.986687383	7.339572391	1.352885008	FALSE	FALSE
TAF15	10.83910202	12.19093871	1.351836693	FALSE	FALSE
GTF2H5	10.28124583	11.63272813	1.351482293	FALSE	FALSE
CRNDE	6.875518313	8.224310171	1.348791858	FALSE	FALSE
ZNRF2P1	6.773756932	8.121628817	1.347871886	FALSE	FALSE
PLEKHM3	9.080843144	10.42793564	1.347092497	FALSE	FALSE
LACTB2	9.422009232	10.76665141	1.344642174	FALSE	FALSE
RASL11A	6.909064772	8.252523872	1.343459099	FALSE	FALSE
MED1	7.970150337	9.312277027	1.34212669	TRUE	FALSE
FAM177A1	10.03562051	11.37767499	1.342054476	FALSE	FALSE
FKSG2	9.336580197	10.67614394	1.33956374	FALSE	FALSE
RHOQ	11.77477425	13.11222045	1.3374462	FALSE	TRUE
VASP	12.7795402	14.11197072	1.33243052	FALSE	TRUE
HIST1H4H	8.042261356	9.369122926	1.32686157	FALSE	FALSE
CXorf26	9.79244593	11.11651839	1.324072464	FALSE	FALSE
UBXN8	10.37045522	11.68865347	1.31819825	FALSE	FALSE
IFI27L2	13.58037279	14.89771615	1.31734336	FALSE	FALSE
GPR84	8.291953479	9.608536961	1.316583482	TRUE	FALSE
GPR150	12.80355367	14.11426228	1.310708603	FALSE	FALSE
OASL	8.395729499	9.705370282	1.309640783	TRUE	FALSE
TMEM199	10.73882449	12.04842245	1.309597953	FALSE	FALSE
FUNDC1	10.15829189	11.46771229	1.309420393	FALSE	FALSE
WDFY3	6.613019963	7.922296389	1.309276426	FALSE	FALSE
HTRA4	11.31073532	12.6191377	1.30840238	FALSE	FALSE
RWDD4	7.611261174	8.918489536	1.307228362	FALSE	FALSE
C7orf46	7.339215483	8.645952375	1.306736892	FALSE	FALSE
PNPLA3	9.166561775	10.47168617	1.305124399	FALSE	FALSE
ASNS	9.899694612	11.20402749	1.304332881	FALSE	FALSE
TLE4	8.52539415	9.82847309	1.30307894	FALSE	FALSE
C16orf87	10.1555297	11.4575883	1.302058604	FALSE	FALSE
TRIM36	7.513620195	8.815478292	1.301858097	FALSE	FALSE
MUC4	8.876808076	10.17778315	1.300975073	TRUE	TRUE
SIPA1L3	7.315830105	8.61458678	1.298756676	TRUE	TRUE
SPTSSA	11.05611486	12.35473464	1.298619783	FALSE	FALSE
TMEM208	13.31444682	14.61068331	1.29623649	FALSE	FALSE
ACOT4	10.16983776	11.46517217	1.295334411	FALSE	FALSE
ND5	10.70076524	11.99365113	1.292885893	FALSE	FALSE
ANXA2	10.13436898	11.42661402	1.292245045	TRUE	TRUE
NPTX2	7.263129886	8.553621159	1.290491274	FALSE	FALSE
CITED4	11.00388904	12.2919579	1.288068857	FALSE	FALSE
TCEAL1	9.860460224	11.14769517	1.287234949	FALSE	FALSE
ATP6V1C2	6.147829696	7.434431786	1.28660209	FALSE	TRUE
NETO2	8.227884082	9.513688917	1.285804835	FALSE	FALSE
CCL1	6.054300323	7.338687919	1.284387596	TRUE	TRUE
ALDH5A1	9.006191264	10.28943122	1.283239953	FALSE	FALSE
PERP	10.38219547	11.66323492	1.28103945	FALSE	FALSE
CYB5R2	8.635205558	9.91619374	1.280988182	FALSE	FALSE
MFSD4	6.52037842	7.801198865	1.280820446	FALSE	FALSE
COQ7	8.80062803	10.08138622	1.280758187	FALSE	FALSE
MLF1	8.053133051	9.33368001	1.280546959	TRUE	FALSE
FZD7	6.464444418	7.744349312	1.279904894	TRUE	FALSE
STAG2	9.709881115	10.98965165	1.279770531	FALSE	FALSE
SLITRK2	6.036560804	7.313788275	1.277227471	FALSE	FALSE
TMEM14B	12.71284564	13.98810397	1.27525833	FALSE	FALSE
TRMT6	9.13218596	10.40627905	1.274093094	FALSE	FALSE
NIN	8.966707796	10.24018649	1.273478697	FALSE	FALSE
C2orf89	8.383914661	9.65699233	1.27307767	FALSE	FALSE
DNAJB4	8.601779561	9.874282495	1.272502934	FALSE	FALSE
PDCL	8.95045931	10.22214019	1.271680877	FALSE	FALSE
SYNGR1	12.36584474	13.63665629	1.270811547	TRUE	FALSE
ZNF630	7.838970977	9.108687173	1.269716196	FALSE	FALSE
MDM1	7.275860632	8.544990654	1.269130022	FALSE	FALSE
SIRT1	8.347158568	9.616079743	1.268921174	TRUE	FALSE
TOMM6	12.10136373	13.367947	1.266583277	FALSE	FALSE
UCHL1	14.39907306	15.66337554	1.264302477	FALSE	FALSE
BCDIN3D	9.487982136	10.75087145	1.262889314	FALSE	FALSE
HIST1H2BB	9.856506286	11.1189678	1.262461517	FALSE	FALSE
SAMD8	8.258278904	9.520244439	1.261965535	FALSE	FALSE
PARP11	6.797817528	8.05954242	1.261724892	FALSE	FALSE
C14orf34	10.52855308	11.78963969	1.261086612	FALSE	FALSE
C9orf103	10.5305562	11.79064595	1.26008975	FALSE	FALSE
RAVER1	10.50808019	11.76716864	1.259088449	FALSE	FALSE
FKBP1A	9.31742034	10.57585912	1.25843878	TRUE	FALSE
AKAP1	11.55940351	12.81773975	1.258336237	FALSE	FALSE
LATS2	9.289210851	10.54367062	1.25445977	FALSE	FALSE
TMTC4	7.991695556	9.244245355	1.252549799	FALSE	FALSE
SPNS2	7.300030911	8.551351455	1.251320544	TRUE	FALSE
LYPD1	7.755561456	9.00623102	1.250669564	FALSE	FALSE
HIST1H4A	6.098921125	7.34805414	1.249133015	TRUE	TRUE
PCSK5	9.757240944	11.00395791	1.246716966	FALSE	TRUE
WTAP	11.17718673	12.42346546	1.24627873	FALSE	FALSE
37316	6.989465181	8.233871128	1.244405947	FALSE	FALSE
HIST1H2BK	12.48499936	13.72920295	1.244203583	TRUE	TRUE
PEX7	9.745960918	10.98969679	1.243735876	FALSE	FALSE
TSPAN12	7.782478022	9.026171968	1.243693946	FALSE	FALSE
NACC2	11.72640154	12.9661116	1.239710057	FALSE	FALSE
EFCAB4A	9.743755923	10.98309817	1.239342247	FALSE	FALSE
MCOLN2	7.070304383	8.309012611	1.238708227	TRUE	FALSE
C12orf73	9.290994779	10.52940174	1.238406958	FALSE	FALSE
HOPX	8.330578741	9.567961738	1.237382997	FALSE	FALSE
OVOL1	11.10955816	12.3467031	1.237144937	FALSE	FALSE
ZEB2	11.76078035	12.99792256	1.237142213	FALSE	FALSE
C8orf47	6.148034024	7.384914926	1.236880902	FALSE	FALSE
DUSP13	14.07049633	15.30723148	1.23673515	FALSE	FALSE
NFKB1	10.64838731	11.88128405	1.23289674	TRUE	FALSE
DUSP5	9.206113183	10.43794309	1.23182991	FALSE	FALSE
CARD14	10.1533233	11.38365755	1.23033425	FALSE	FALSE
ND3	11.87593041	13.10611276	1.230182343	FALSE	FALSE
ASCC3	7.803632397	9.032422172	1.228789775	FALSE	FALSE
CSNK1G3	7.631260459	8.859598495	1.228338036	FALSE	FALSE
DDT	12.97618339	14.20188428	1.22570089	TRUE	TRUE
C9orf46	11.0481182	12.27372502	1.22560682	FALSE	FALSE
ASAP2	8.016514237	9.242012439	1.225498203	FALSE	FALSE
C4orf32	8.177049896	9.402259742	1.225209845	FALSE	FALSE
HIST1H4E	7.128506514	8.352906405	1.22439989	FALSE	FALSE
HIST1H4C	11.63690074	12.86101926	1.224118517	FALSE	FALSE
TERF2IP	11.52491162	12.74889633	1.223984713	FALSE	FALSE
EPC2	9.205283532	10.42918256	1.223899031	FALSE	FALSE
RCC2	11.60500819	12.82778321	1.222775023	FALSE	FALSE
AUH	9.664094167	10.88634675	1.222252583	FALSE	FALSE
SLC35F5	7.26926555	8.491038355	1.221772805	FALSE	FALSE
BUB3	8.537698883	9.759258194	1.22155931	FALSE	FALSE
EPB41L4A-AS1	10.91601864	12.13728241	1.22126377	FALSE	FALSE
NAT1	8.927922535	10.14891896	1.220996429	FALSE	FALSE
RRN3	8.892627873	10.11324242	1.220614546	FALSE	FALSE
CYP20A1	7.912320249	9.132477849	1.2201576	FALSE	FALSE
S100P	11.05209175	12.27138371	1.219291957	TRUE	TRUE
CLCF1	8.106507438	9.324722738	1.2182153	TRUE	TRUE
CHCHD7	10.180059	11.39822859	1.218169583	FALSE	FALSE
C21orf128	6.054479034	7.269928902	1.215449868	FALSE	FALSE
SAE1	12.01589507	13.23013894	1.214243867	FALSE	FALSE
SECISBP2L	8.232075728	9.446314248	1.21423852	FALSE	FALSE
PPM1N	9.70506221	10.91928624	1.214224033	FALSE	FALSE
RNF121	7.905421641	9.11951456	1.214092919	FALSE	FALSE
SERPINI1	6.629252207	7.842526385	1.213274178	FALSE	TRUE
CCDC71	8.135955788	9.347227357	1.21127157	FALSE	FALSE
CAMK1D	9.282502271	10.49324297	1.210740701	TRUE	FALSE
HIST1H2BL	12.41670422	13.62743822	1.210733997	FALSE	TRUE
SLC24A3	7.513080375	8.721256199	1.208175824	FALSE	FALSE
MRPL35	9.028637943	10.23480406	1.206166114	FALSE	FALSE
LOC728875	13.30546135	14.51052051	1.205059163	FALSE	FALSE
METAP2	7.326683174	8.53073821	1.204055036	FALSE	FALSE
CLGN	6.857571552	8.061371804	1.203800252	FALSE	FALSE
TEX14	10.05946803	11.26316757	1.20369954	FALSE	TRUE
ALDH1A1	11.78984185	12.99331788	1.203476023	FALSE	TRUE
ETS2	7.871229234	9.07350094	1.202271707	FALSE	FALSE
THUMPD1	8.290455976	9.491539105	1.201083129	FALSE	FALSE
TMEM176A	9.190347707	10.39127786	1.200930154	TRUE	FALSE
CRTAM	10.42295179	11.62383197	1.200880179	TRUE	FALSE
AKAP7	8.404619143	9.604319309	1.199700166	FALSE	FALSE
CA2	12.4703621	13.66960973	1.199247623	TRUE	TRUE
CXorf38	10.13851577	11.33610167	1.1975859	FALSE	FALSE
HIST1H2AM	6.738731162	7.932748905	1.194017743	FALSE	FALSE
CYP19A1	6.87291402	8.0636249	1.19071088	TRUE	FALSE
CCDC58	8.474302282	9.664985764	1.190683483	FALSE	FALSE
GBP3	10.05412054	11.24477116	1.19065062	TRUE	FALSE
SYS1	9.250151412	10.43853422	1.188382805	FALSE	FALSE
ARMC10	9.489090865	10.6773801	1.188289232	FALSE	FALSE
SKIL	6.699866035	7.88788148	1.188015444	TRUE	FALSE
RBM3	13.01671638	14.2045669	1.187850523	FALSE	FALSE
TMPO	7.12489418	8.309982207	1.185088028	FALSE	FALSE
SH3KBP1	8.66038661	9.845319097	1.184932487	FALSE	FALSE
ZDHHC21	7.765577638	8.950500351	1.184922713	FALSE	FALSE
ALG13	8.266732755	9.451277063	1.184544308	FALSE	FALSE
SEPW1	13.3048603	14.48903128	1.184170973	FALSE	FALSE
TSPAN11	6.300610381	7.484378403	1.183768022	FALSE	FALSE
GJB6	6.097674532	7.281419098	1.183744567	FALSE	FALSE
SPINK1	6.349759155	7.533268619	1.183509465	FALSE	TRUE
DBN1	9.735800213	10.91815505	1.182354837	FALSE	FALSE
TUBA3D	8.505514867	9.686423262	1.180908395	FALSE	FALSE
C3orf18	10.50578071	11.68660979	1.180829078	FALSE	FALSE
ZBTB46	7.494844665	8.67442389	1.179579225	TRUE	FALSE
FAM114A2	7.711575287	8.890714258	1.179138971	FALSE	FALSE
MX1	12.59958373	13.77812961	1.17854588	TRUE	FALSE
SMARCD3	10.41279458	11.59132944	1.178534863	FALSE	FALSE
CELF1	6.725278208	7.903095738	1.17781753	FALSE	FALSE
ZNF322	7.212046025	8.389319241	1.177273216	FALSE	FALSE
TMEM106B	9.337549014	10.51359391	1.176044892	FALSE	FALSE
CAMP	11.7139681	12.88912433	1.175156224	TRUE	TRUE
TSG101	12.01018711	13.18477699	1.174589887	FALSE	TRUE
RIPK2	12.73665839	13.91084261	1.174184213	TRUE	FALSE
SRRM1	11.48965156	12.6624497	1.17279814	FALSE	FALSE
HIST1H2AH	11.56591116	12.73805136	1.172140193	FALSE	TRUE
ACADM	10.36631917	11.53830835	1.17198918	FALSE	FALSE
AK4	13.51944457	14.69130216	1.171857587	FALSE	FALSE
KLHL2	8.983968763	10.15534127	1.171372507	FALSE	FALSE
SNX6	12.53752925	13.70888127	1.171352017	FALSE	FALSE
ZNF280C	7.156869701	8.327754521	1.17088482	FALSE	FALSE
FZD4	7.862711517	9.032146319	1.169434802	FALSE	FALSE
PCTP	11.4735246	12.63954632	1.166021723	FALSE	FALSE
DISP2	8.710681127	9.875943062	1.165261935	FALSE	FALSE
MUTED	11.47195291	12.63699789	1.16504498	FALSE	FALSE
RTF1	10.43286116	11.59627299	1.16341183	FALSE	FALSE
GLS	12.07023546	13.23350902	1.163273567	FALSE	FALSE
GZMB	8.388909843	9.552043007	1.163133163	TRUE	FALSE
HMBOX1	6.515535813	7.678635744	1.163099931	FALSE	FALSE
C1orf144	11.98568415	13.14754223	1.16185808	FALSE	FALSE
OTUD1	10.37862138	11.5403784	1.161757017	FALSE	FALSE
RPL26L1	11.67587576	12.83744177	1.161566007	FALSE	TRUE
TG	6.718226397	7.879386061	1.161159664	FALSE	TRUE
CDA	8.918661949	10.07941581	1.160753861	TRUE	FALSE
ZNF830	9.895969163	11.05665167	1.16068251	FALSE	FALSE
ADI1	9.693352186	10.85390741	1.160555224	FALSE	FALSE
ASNSD1	10.87165515	12.03173551	1.16008036	FALSE	FALSE
C17orf51	8.553495558	9.71292763	1.159432071	FALSE	FALSE
WWTR1	9.777848372	10.93694794	1.159099564	FALSE	FALSE
C14orf80	8.322268084	9.481175083	1.158906999	FALSE	FALSE
TRMT12	9.800938436	10.95979245	1.158854014	FALSE	FALSE
NDUFA2	13.40293359	14.56082556	1.15789197	FALSE	FALSE
PUS7	9.539282851	10.69695871	1.157675859	TRUE	FALSE
APTX	9.569874361	10.72752507	1.157650705	FALSE	FALSE
ERH	12.2569957	13.41447358	1.157477887	FALSE	FALSE
TTC39C	9.21289498	10.37014192	1.157246937	FALSE	FALSE
NUDT16L1	11.19340972	12.35004896	1.15663924	FALSE	FALSE
MCCC1	12.37746589	13.53283947	1.15537358	FALSE	FALSE
ADORA2A	6.292212735	7.44646373	1.154250996	TRUE	FALSE
GDF15	15.59674579	16.75048555	1.153739763	FALSE	TRUE
SLU7	11.99944308	13.15138636	1.151943287	FALSE	FALSE
ADA	11.57277192	12.72463791	1.15186599	TRUE	TRUE
KIF21A	6.188837232	7.33899402	1.150156788	FALSE	FALSE
CXCL11	5.754399905	6.904280345	1.14988044	TRUE	TRUE
C6orf1	13.06130727	14.21109139	1.149784117	FALSE	FALSE
MBOAT1	10.09650404	11.24586705	1.149363013	FALSE	FALSE
DYNLT1	13.08760567	14.23651523	1.14890956	TRUE	FALSE
POPDC3	6.22372065	7.371221504	1.147500854	FALSE	FALSE
BATF	10.865695	12.01301721	1.147322213	TRUE	FALSE
FAM126B	8.406414481	9.553248888	1.146834407	FALSE	FALSE
TMEM194A	8.793324163	9.939693247	1.146369084	FALSE	FALSE
C5orf44	9.142496694	10.28870952	1.146212826	FALSE	FALSE
ARL2BP	12.54417197	13.69017893	1.146006963	FALSE	FALSE
MOB4	10.25347443	11.39859408	1.145119657	FALSE	FALSE
OSBPL11	12.50614281	13.65049259	1.14434978	FALSE	FALSE
LOC100129250	9.755973473	10.89910689	1.143133417	FALSE	FALSE
LST1	11.67139216	12.8145141	1.143121947	TRUE	FALSE
PCGF5	10.15949491	11.30189745	1.142402542	FALSE	FALSE
C6orf130	11.01869164	12.1605135	1.141821863	FALSE	FALSE
GTF2H3	8.375767834	9.51709725	1.141329416	FALSE	FALSE
BCL3	12.68196308	13.8214804	1.139517317	TRUE	FALSE
UXS1	10.59373043	11.73246368	1.13873325	FALSE	TRUE
CUL4B	10.15288684	11.29119533	1.138308491	FALSE	TRUE
C9orf62	12.1846191	13.32242482	1.137805717	FALSE	FALSE
CCDC115	11.94240005	13.07963528	1.137235227	FALSE	FALSE
P2RY2	10.92225628	12.05809606	1.13583978	FALSE	FALSE
MUC4	9.071790088	10.20696291	1.135172822	TRUE	TRUE
TMEM159	11.15232791	12.28691767	1.13458976	FALSE	FALSE
C18orf56	6.328987434	7.461582611	1.132595177	FALSE	FALSE
HIST1H2BG	9.140971093	10.27263168	1.13166059	FALSE	FALSE
SAV1	10.3568657	11.4884039	1.131538199	FALSE	FALSE
SNAI3	10.11557089	11.24704456	1.131473671	FALSE	FALSE
HCFC2	8.225935605	9.357184597	1.131248992	FALSE	FALSE
HIST1H4J	8.909686133	10.04077984	1.131093703	FALSE	FALSE
LILRA1	9.55139478	10.68219229	1.13079751	TRUE	FALSE
PWWP2A	7.817607829	8.94798698	1.130379151	FALSE	FALSE
CSGALNACT1	7.06108037	8.191457068	1.130376698	FALSE	FALSE
BIRC7	6.640804748	7.770913996	1.130109248	FALSE	FALSE
NDUFA8	14.33161125	15.46152986	1.129918613	FALSE	FALSE
C19orf59	7.545461884	8.675015023	1.129553139	FALSE	FALSE
DIRC2	11.01317643	12.14265539	1.129478967	FALSE	FALSE
SHISA7	7.703016616	8.831722117	1.128705501	FALSE	FALSE
MDP1	10.80033831	11.92875185	1.12841354	FALSE	FALSE
SLC39A9	7.720326627	8.848737963	1.128411336	FALSE	FALSE
FAM173A	10.70529296	11.83342273	1.128129773	FALSE	FALSE
C12orf61	6.002875597	7.129766396	1.126890798	FALSE	FALSE
VDR	10.01480558	11.14137942	1.126573841	FALSE	FALSE
NCK1	12.05895479	13.18543445	1.126479663	TRUE	FALSE
C1orf122	13.44817426	14.57435189	1.126177633	FALSE	FALSE
NUDT21	8.606997582	9.731115493	1.124117911	TRUE	FALSE
KRCC1	9.694586614	10.81749934	1.122912729	FALSE	FALSE
SGCA	6.909324163	8.0319067	1.122582538	FALSE	FALSE
COX7B	11.57972153	12.70011376	1.120392237	FALSE	FALSE
ARFGEF1	9.914422673	11.03443585	1.120013174	FALSE	FALSE
E2F7	6.617088279	7.736868279	1.11978	FALSE	FALSE
C4orf48	12.85134253	13.97005216	1.11870963	FALSE	FALSE
CNO	9.474134591	10.59257522	1.118440629	FALSE	FALSE
POLR2F	8.075941832	9.193627651	1.117685819	FALSE	FALSE
C10orf32	10.14429963	11.26174507	1.117445441	FALSE	FALSE
HLA-DQB2	8.301669205	9.418074734	1.11640553	TRUE	FALSE
PACRGL	7.561639628	8.677900909	1.116261281	FALSE	FALSE
SGPP1	9.449314061	10.565185	1.115870944	FALSE	FALSE
C11orf1	9.005847804	10.1215491	1.115701298	FALSE	FALSE
KRTAP1-3	12.30725847	13.42280472	1.115546253	FALSE	FALSE
SLC37A3	8.687890565	9.801018473	1.113127908	FALSE	FALSE
MAGEE1	7.040934422	8.15383973	1.112905308	FALSE	FALSE
ZNF326	10.28713351	11.39924568	1.112112167	FALSE	FALSE
OPLAH	10.21922976	11.33121805	1.111988298	FALSE	FALSE
USP12	7.956175141	9.066827995	1.110652854	FALSE	FALSE
COX6B1	13.281447	14.39139585	1.10994885	FALSE	FALSE
RRS1	8.967724013	10.07628997	1.108565958	TRUE	FALSE
APOL3	6.761509654	7.869529953	1.108020299	FALSE	FALSE
MRPL32	12.38460933	13.49249217	1.10788284	FALSE	FALSE
CATSPER1	9.894036147	11.00126454	1.10722839	FALSE	FALSE
TRNT1	7.890095794	8.996594665	1.106498871	FALSE	FALSE
SOD2	13.76183752	14.86614486	1.104307337	FALSE	TRUE
SNX25	8.324792368	9.428875499	1.104083131	FALSE	FALSE
C14orf109	11.49340744	12.59723307	1.10382563	FALSE	FALSE
TIMM8B	14.22633851	15.32929609	1.102957577	FALSE	TRUE
MT1B	14.56487604	15.66714139	1.102265357	FALSE	FALSE
CD84	8.564257075	9.665572618	1.101315544	TRUE	FALSE
HTR7P1	8.416906371	9.518207779	1.101301408	FALSE	FALSE
PRPH	7.509059971	8.609478024	1.100418053	FALSE	TRUE
TTC32	9.857474577	10.95768774	1.100213159	FALSE	FALSE
NDUFA1	13.86085223	14.96070672	1.099854487	FALSE	FALSE
LSM1	12.22359848	13.32297408	1.099375603	FALSE	FALSE
ARL4A	7.56880567	8.667890866	1.099085196	FALSE	FALSE
ELOVL5	11.35221069	12.44941314	1.09720245	FALSE	FALSE
CARD17	9.020670576	10.11778298	1.0971124	FALSE	FALSE
DDX17	8.689653457	9.786281091	1.096627634	TRUE	FALSE
DLGAP4	8.822133845	9.918522276	1.096388431	FALSE	FALSE
TMEM42	11.9619953	13.05798211	1.09598681	FALSE	FALSE
PCNA	11.35327903	12.44916435	1.09588532	FALSE	TRUE
RCAN1	10.00128013	11.09641044	1.095130315	FALSE	FALSE
ITGB1BP3	10.09500718	11.18991611	1.094908932	FALSE	FALSE
C13orf27	9.646694643	10.74139133	1.09469669	FALSE	FALSE
TAF9	11.26203516	12.35667604	1.094640887	FALSE	FALSE
CFH	6.120578641	7.214417917	1.093839276	TRUE	TRUE
CRADD	10.5505714	11.64438533	1.09381393	FALSE	FALSE
PNOC	7.108489236	8.201414819	1.092925583	FALSE	FALSE
SQLE	10.97856738	12.0713953	1.09282792	FALSE	FALSE
SERF1A	8.900812763	9.993118925	1.092306162	FALSE	FALSE
TMEM9B	13.8209937	14.91220542	1.091211717	FALSE	FALSE
TNFRSF8	8.58375661	9.67396112	1.090204511	FALSE	TRUE
SEC61B	14.21378996	15.30314167	1.08935171	FALSE	FALSE
FGF13	6.420186574	7.508552828	1.088366254	FALSE	FALSE
SDHD	11.56541447	12.65306616	1.08765169	FALSE	FALSE
BRP44L	14.00810357	15.09453715	1.086433577	FALSE	FALSE
HNRNPA3	8.416028432	9.502236224	1.086207792	FALSE	FALSE
HOXB6	9.234577324	10.32061563	1.086038305	TRUE	FALSE
TBPL1	9.312112491	10.39744514	1.085332646	FALSE	FALSE
ANKRD46	7.740128555	8.825325868	1.085197313	FALSE	FALSE
CDK7	11.01638002	12.10063347	1.084253447	FALSE	FALSE
ATP5G1	11.73374058	12.8179149	1.08417432	FALSE	FALSE
ELOVL7	8.508920176	9.593047503	1.084127327	FALSE	FALSE
C17orf85	8.033517723	9.116837008	1.083319285	FALSE	FALSE
RBM7	9.484455614	10.56620618	1.081750566	FALSE	FALSE
ATAD2B	8.070526681	9.152105731	1.08157905	FALSE	FALSE
MDM2	9.222214073	10.30351393	1.081299857	FALSE	FALSE
C11orf54	10.33896038	11.41922477	1.080264398	FALSE	TRUE
C17orf108	11.53618615	12.61617796	1.079991817	FALSE	FALSE
RP2	12.35425082	13.43424228	1.079991453	FALSE	TRUE
EFCAB11	9.0461182	10.1260357	1.079917497	FALSE	FALSE
GMFG	14.65046686	15.73012608	1.07965922	TRUE	FALSE
TARBP2	8.89350303	9.973053798	1.079550768	TRUE	FALSE
DYNC1LI1	8.650678123	9.729999505	1.079321382	TRUE	FALSE
C7orf23	10.83653336	11.91569813	1.07916477	FALSE	FALSE
BCKDHB	9.121410815	10.20020468	1.078793861	FALSE	FALSE
RAPGEF1	8.070223201	9.147677625	1.077454424	TRUE	FALSE
CCNG1	10.69887777	11.77619004	1.077312271	FALSE	FALSE
BZW1	12.80887632	13.88541653	1.076540213	FALSE	FALSE
HNRPDL	10.86651586	11.94279026	1.0762744	FALSE	FALSE
PEX3	7.968856799	9.042459199	1.0736024	FALSE	FALSE
PPAP2A	7.952854644	9.026456427	1.073601783	FALSE	FALSE
TIRAP	6.86926948	7.94215095	1.07288147	TRUE	FALSE
C15orf48	14.45370699	15.52645414	1.072747147	FALSE	FALSE
CKLF	12.70283867	13.77551315	1.072674477	TRUE	TRUE
GPD1L	8.85602514	9.928608672	1.072583532	FALSE	TRUE
PRR7	8.233659882	9.304672297	1.071012415	TRUE	FALSE
BZW2	11.11901062	12.18924414	1.070233513	FALSE	FALSE
NEK1	6.975409885	8.045563799	1.070153914	FALSE	FALSE
SNRPE	10.92958907	11.99890755	1.06931848	FALSE	FALSE
GBP1	9.421861231	10.49111501	1.069253781	TRUE	FALSE
PPP3CC	10.52207171	11.59130903	1.069237327	FALSE	FALSE
GPATCH4	10.31775723	11.38656764	1.068810412	FALSE	FALSE
SLC19A2	10.21098305	11.2792395	1.068256453	FALSE	FALSE
XKR3	6.840130196	7.907499609	1.067369413	FALSE	FALSE
PLEKHA1	10.626116	11.69242971	1.06631371	TRUE	TRUE
HCRTR1	8.570676511	9.636345666	1.065669155	FALSE	FALSE
TMEM117	10.56109784	11.62668532	1.065587487	FALSE	FALSE
C10orf35	9.305325883	10.36943741	1.064111531	FALSE	FALSE
ZFP64	8.571423305	9.634952786	1.063529481	FALSE	FALSE
PRRC1	8.695602808	9.757548866	1.061946059	FALSE	FALSE
RPS13	15.22338985	16.28532137	1.06193152	FALSE	TRUE
C11orf67	10.13850281	11.20035003	1.061847223	FALSE	FALSE
C6orf10	6.009702611	7.071224047	1.061521437	FALSE	FALSE
BCL2L11	9.585939393	10.64683825	1.060898854	TRUE	FALSE
EBAG9	9.628138907	10.68886633	1.060727426	FALSE	FALSE
LRG1	8.099554641	9.160191254	1.060636613	TRUE	TRUE
IMP3	10.64138887	11.70190993	1.06052106	FALSE	FALSE
RAP2C	9.158507376	10.21826732	1.059759946	TRUE	TRUE
RBM47	11.23944447	12.29919637	1.059751893	TRUE	FALSE
DAZAP1	11.53880959	12.59727079	1.0584612	FALSE	FALSE
ZNF706	7.453108942	8.511501991	1.058393049	FALSE	FALSE
RNLS	8.243144269	9.299860289	1.05671602	FALSE	TRUE
HIST1H2AL	6.318026396	7.374587837	1.056561442	FALSE	FALSE
SRI	7.628985472	8.685531637	1.056546165	FALSE	TRUE
COMMD10	11.01359503	12.06997973	1.056384707	FALSE	FALSE
FASTKD3	8.753306884	9.809567758	1.056260874	FALSE	FALSE
TFB2M	10.41637466	11.47062316	1.054248493	FALSE	FALSE
PLB1	9.745322703	10.7993058	1.0539831	FALSE	FALSE
SLC2A8	12.91902761	13.9727753	1.053747693	FALSE	FALSE
NAP1L1	12.34430316	13.39761833	1.053315167	FALSE	FALSE
RAB32	10.02249346	11.0747705	1.052277047	TRUE	FALSE
NAA11	8.989595226	10.04180564	1.052210413	FALSE	FALSE
NHP2L1	9.336682197	10.38796738	1.051285183	FALSE	FALSE
PAK1IP1	9.828781939	10.87849516	1.049713218	FALSE	FALSE
EMR2	11.22570277	12.27499981	1.049297033	FALSE	FALSE
NDUFA4	14.27406136	15.32335016	1.049288793	FALSE	FALSE
FAM108C1	6.222487941	7.271605078	1.049117136	FALSE	FALSE
C6orf203	9.748359018	10.79695765	1.048598632	FALSE	FALSE
ATL1	9.505807273	10.553565	1.047757727	FALSE	FALSE
ATE1	7.089195984	8.135910824	1.046714841	FALSE	FALSE
CCDC75	7.487274094	8.533827277	1.046553183	FALSE	FALSE
SLC25A12	9.8071299	10.85318313	1.046053233	FALSE	FALSE
SLC12A2	8.194825072	9.240784094	1.045959022	FALSE	TRUE
CCDC53	10.83879023	11.88465169	1.04586146	FALSE	FALSE
SEC22A	9.813766632	10.85952097	1.045754335	FALSE	FALSE
AP4E1	10.56350738	11.60902124	1.045513865	FALSE	FALSE
FAM49B	12.84296914	13.88766781	1.044698673	TRUE	TRUE
C10orf125	11.50520935	12.54970502	1.04449567	FALSE	FALSE
DUSP1	12.11301183	13.15620741	1.043195583	FALSE	FALSE
INO80C	9.722512965	10.76495924	1.042446272	FALSE	FALSE
RRP15	9.564765409	10.60694885	1.042183438	FALSE	FALSE
S100A12	6.633578948	7.675335213	1.041756265	TRUE	FALSE
KIAA0090	9.116230284	10.15764337	1.041413089	FALSE	FALSE
C1orf226	10.71063981	11.75121889	1.040579087	FALSE	FALSE
MRPL27	11.57344094	12.61384706	1.040406113	FALSE	FALSE
UBE2L3	10.86262731	11.90060981	1.037982503	FALSE	FALSE
FGD2	6.852753786	7.890100616	1.03734683	FALSE	FALSE
MRPS23	10.05952466	11.09681715	1.037292488	FALSE	FALSE
SDF2L1	13.84815528	14.88473917	1.036583887	FALSE	FALSE
ADSS	11.00381531	12.04005883	1.036243513	TRUE	TRUE
PLK2	8.757721106	9.793351086	1.03562998	FALSE	FALSE
CRHBP	6.932654869	7.967891018	1.035236149	FALSE	TRUE
SERPINB8	8.557964373	9.592885051	1.034920678	FALSE	TRUE
FAM47E	6.347234077	7.380694138	1.033460061	FALSE	FALSE
SEH1L	9.731684544	10.76473537	1.033050823	FALSE	FALSE
ABCA5	9.379911894	10.41191069	1.031998799	FALSE	FALSE
MRPS28	12.10818166	13.14016028	1.031978623	FALSE	FALSE
TRIM13	9.390919992	10.42250104	1.031581051	TRUE	FALSE
C1orf9	9.840291037	10.87173548	1.03144444	FALSE	FALSE
TCEB2	9.813397544	10.84094812	1.027550573	FALSE	FALSE
HIST1H4K	8.759688084	9.786590549	1.026902465	FALSE	FALSE
ALDH7A1	10.56530691	11.59211193	1.026805013	FALSE	TRUE
RNF14	10.03472298	11.06044166	1.025718688	FALSE	FALSE
HNRPLL	7.525044066	8.550721494	1.025677428	FALSE	FALSE
LINGO1	8.639639889	9.665115173	1.025475284	FALSE	FALSE
CYCS	12.64373339	13.66918463	1.025451237	FALSE	FALSE
MYL7	6.721271549	7.746645601	1.025374052	FALSE	FALSE
ZNFX1-AS1	12.89063999	13.9149682	1.024328207	FALSE	FALSE
AMICA1	13.3787882	14.40235832	1.023570127	FALSE	FALSE
CRYL1	13.33737407	14.36013918	1.022765113	FALSE	TRUE
FAM3C	9.829860865	10.8525247	1.022663838	FALSE	TRUE
HIGD1A	8.260750057	9.283035487	1.02228543	FALSE	FALSE
NINL	10.59825632	11.61979588	1.021539562	FALSE	FALSE
MPO	7.509972682	8.53140119	1.021428508	TRUE	TRUE
LOC100652953	11.57684618	12.59767941	1.02083323	FALSE	FALSE
CRY1	6.985021135	8.005270325	1.020249189	FALSE	FALSE
SIAH1	7.983938733	9.002581589	1.018642856	FALSE	FALSE
FYTTD1	10.73378319	11.75226247	1.018479277	FALSE	FALSE
C2orf47	10.82077815	11.83784401	1.017065863	FALSE	FALSE
KCTD9	8.711467069	9.72847639	1.017009322	FALSE	FALSE
ING3	9.819707473	10.83544391	1.015736434	FALSE	FALSE
TP53INP1	10.56850619	11.5839624	1.01545621	FALSE	FALSE
TCF15	8.037834471	9.052890796	1.015056324	FALSE	FALSE
BRK1	11.73097002	12.74579939	1.01482937	TRUE	TRUE
EFR3A	11.4988188	12.513283	1.0144642	FALSE	FALSE
ATP6V0E1	14.84227283	15.85614692	1.013874093	FALSE	FALSE
TP53I3	10.95576825	11.96902591	1.013257653	FALSE	FALSE
C3orf78	12.57365757	13.58638257	1.012725	FALSE	FALSE
CD47	11.17560533	12.18715652	1.011551187	TRUE	TRUE
PTPLB	9.806583103	10.81683869	1.010255587	FALSE	FALSE
HIST2H3D	13.06716336	14.0771289	1.009965533	FALSE	FALSE
SPHAR	9.384531154	10.39416875	1.009637592	FALSE	FALSE
TAPBP	7.868146889	8.877529893	1.009383004	TRUE	FALSE
TMEM191A	11.13008427	12.1387947	1.00871043	FALSE	FALSE
MTHFD2	12.11587376	13.12457066	1.008696893	FALSE	TRUE
ULBP2	6.166427505	7.174838534	1.008411029	TRUE	TRUE
ZNF226	10.2366441	11.24465681	1.008012708	FALSE	FALSE
KLHDC9	8.848261752	9.856086903	1.007825152	FALSE	FALSE
SPATA5L1	11.06544153	12.07282775	1.00738622	FALSE	FALSE
MSC	7.150339649	8.15740957	1.00706992	FALSE	FALSE
RPP40	7.79065724	8.797463134	1.006805894	FALSE	FALSE
AGPAT9	12.49079251	13.49657378	1.005781267	FALSE	FALSE
FAM86B2	9.844952604	10.85022056	1.005267956	FALSE	FALSE
IL1RAP	6.888626055	7.892229732	1.003603676	TRUE	FALSE
GCAT	6.401905927	7.405214653	1.003308726	FALSE	FALSE
FOXN2	8.658525292	9.661758855	1.003233563	FALSE	FALSE
ATP8B5P	9.595595077	10.59849832	1.002903243	FALSE	FALSE
ALS2	7.584228608	8.586659241	1.002430633	FALSE	FALSE
NXT1	11.29328379	12.29543752	1.002153733	FALSE	FALSE
THAP1	9.431542602	10.43308424	1.001541634	FALSE	FALSE
ALKBH7	11.91820875	12.91968874	1.001479983	FALSE	FALSE
GNG7	8.238749439	9.23903817	1.000288731	FALSE	TRUE
